# Supplementary material for: Fine-Scale Genetic Structure in the United Arab Emirates Reflects Endogamous and Consanguineous Culture, Population History, and Geography
Source: Mol Biol Evol. 2022 Feb 22;39(3):msac039. doi: 10.1093/molbev/msac039 (PMC8911814; doi:10.1093/molbev/msac039)
Supplement: msac039_Supplementary_Data [file msac039_supplementary_data.zip]

Archive with 2 entries (2 files):
- Elliott_Emirati_pop_gen_supp_final.docx
- Y_chr_and_mito_genotypes_Illumina_Multi_Ethnic_Global_Array_variants.xlsx
