# Supplementary material for: Fine-Scale Genetic Structure in the United Arab Emirates Reflects Endogamous and Consanguineous Culture, Population History, and Geography
Source: Mol Biol Evol. 2022 Feb 22;39(3):msac039. doi: 10.1093/molbev/msac039 (PMC8911814; doi:10.1093/molbev/msac039)
Supplement: msac039_Supplementary_Data [file msac039_supplementary_data.zip › Y_chr_and_mito_genotypes_Illumina_Multi_Ethnic_Global_Array_variants.xlsx]

## Sheet: Y_hap_mutations_array
Chr	SNP_ID	position	allele_1	allele_2	mutation	haplogroup
Y	200610-304	14814060	C	G	M171	A (Notes)
Y	200610-156	21868776	C	A	M59	A (Notes)
Y	Y:14001289-A-G	14001289	A	G	L990	A0
Y	Y:8852748-A-C	8852748	C	A	AF4	A00
Y	Y:14126859-A-G	14126859	G	A	AF8	A00
Y	Y:16193008-C-T	16193008	0	C	AF9	A00
Y	JHU_Y.13453829	13453830	0	T	A8899	A0000
Y	JHU_Y.15237162	15237163	A	G	A8920	A0000
Y	JHU_Y.5999532	5999533	T	C	A8854	A00-T~
Y	Y:15024040-G-A	15024040	A	G	L996	A0a
Y	Y:14125645-C-T	14125645	T	C	L1075	A0a1
Y	Y:4862725-G-A	4862725	A	G	V169	A0a1a
Y	Y:6851720-G-A	6851720	A	G	V151	A0a1a
Y	Y:14249732-G-A	14249732	A	G	V181	A0a1a
Y	Y:3436657-A-G	3436657	G	A	L1036	A0b
Y	Y:6894291-A-G	6894291	0	A	L1038	A0b
Y	Y:7596228-T-G	7596228	G	T	L1040	A0b
Y	Y:6847842-A-G	6847842	0	G	L1099	A0-T
Y	Y:7374927-A-C	7374927	0	A	L985	A1
Y	Y:16773792-T-C	16773792	T	C	L1004	A1
Y	Y:6739826-C-A	6739826	0	C	P82	A1a
Y	Y:6890869-A-C	6890869	C	A	V14	A1a
Y	200610-307	21739754	0	G	M31	A1a
Y	Y:15204887-G-A	15204887	0	G	L419	A1b1
Y	Y:6895470-A-T	6895470	T	A	V82	A1b1a
Y	Y:21610585-C-T	21610585	T	C	L968	A1b1a1
Y	exm-rs3905	21722268	C	T	M14	A1b1a1
Y	200610-167	21736239	G	A	M23	A1b1a1
Y	200610-238	21844357	A	G	P5	A1b1a1
Y	rs2032638	21894447	T	C	M71	A1b1a1
Y	200610-207	23497256	G	C	MEH1	A1b1a1
Y	200610-234	23497714	A	G	P4	A1b1a1
Y	Y:15030682-C-G	15030682	G	C	M196	A1b1a1a
Y	rs3897	18571026	G	A	M6	A1b1a1a
Y	200610-233	21881115	T	C	P28	A1b1a1a1
Y	rs2032664	15526695	A	C	M212	A1b1a1a2a
Y	Y:21740436-T-C	21740436	C	T	M32	A1b1b
Y	200610-391	21729839	G	T	M28	A1b1b1
Y	200610-209	8467082	G	C	P289	A1b1b2
Y	Y:15437050-A-G	15437050	G	A	M220	A1b1b2
Y	Y:17596003-G-A	17596003	A	G	L427	A1b1b2
Y	rs9341276	15515812	C	A	M229	A1b1b2a
Y	Y:21612078-A-G	21612078	G	A	P71	A1b1b2a
Y	rs34078768	21868863	A	G	M51	A1b1b2a
Y	Y:15478017-T-G	15478017	0	G	P102	A1b1b2a1a
Y	rs3904	21722098	C	G	M13	A1b1b2b
Y	200610-215	21763273	A	G	M127	A1b1b2b
Y	rs34740450	22922129	A	G	Page53	A1b1b2b~
Y	JHU_Y.6804478	6804479	A	T	CTS503	B~
Y	rs9341290	15020578	C	T	M247	B2
Y	rs6655892	15064733	T	C	CTS3609	B2~
Y	200610-217	21869519	T	C	M150	B2a
Y	exm1667853	21868068	T	C	M152	B2a1a1a1
Y	rs35036633	21621191	A	G	Page18	B2a1a1a1~
Y	Y:14870505-GT	14870505	T	G	S16496	B2a1a1a1a2
Y	rs2032679	21932935	C	T	M108.1	B2a1a2
Y	rs2032594	14813717	0	T	M169	B2b1a1a~
Y	rs2032663	15544614	0	C	M211	B2b1a1c1
Y	Y:6932831-G-A	6932831	G	A	L413	BT
Y	Y:21253574-A-C	21253574	A	C	L438	BT
Y	rs2032630	21866840	A	T	M42	BT
Y	rs2032647	21938158	C	A	M94	BT
Y	Y:22178817-G-T	22178817	G	T	L440	BT
Y	Y:23117154-C-A	23117154	C	A	L604	BT
Y	exm-rs35284970	2734854	T	C	M130	C
Y	rs2032666	15437564	T	C	M216	C
Y	200610-385	22669220	C	T	PK2	C(Notes)
Y	Y:23023974-C-A	23023974	A	C	F3393	C1
Y	rs2032612	21866491	T	C	M105	C1a1~
Y	Y:14263293-C-T	14263293	0	C	V184	C1a2~
Y	Y:14249991-C-T	14249991	C	T	V182	C1a2a
Y	Y:2889366-G-A	2889366	A	G	K43	C1b1a1a1
Y	Y:7279954-A-G	7279954	G	A	K107	C1b1a1a1a1a
Y	Y:8367491-C-T	8367491	T	C	K131	C1b1a1a1a1a
Y	Y:2794557-A-G	2794557	G	A	K42	C1b1a1a1a1a1
Y	Y:14144911-A-C	14144911	0	A	K193	C1b1a1a1a1a1a1
Y	200610-394	21742158	G	T	M38	C1b2a
Y	rs2032659	15576203	T	C	M208	C1b2a1
Y	200610-197	14488952	A	C	P55	C1b3~
Y	Y:22711592-A-G	22711592	G	A	L1373	C2a
Y	200610-223	21759138	T	C	M77	C2a1a2a
Y	rs2032643	21905917	G	T	M86	C2a1a2a
Y	Y:19060966-G-T	19060966	T	G	FGC16450	C2a1a3
Y	200610-225	21902505	T	C	M93	C2b1b1b4~
Y	Y:15460054-T-C	15460054	C	T	CTS4187	C2b1b1c~
Y	JHU_Y.14197866	14197867	G	A	P143	CF
Y	JHU_Y.15203675	15203676	A	G	CTS3818	CF
Y	Y:16863259-C-G	16863259	C	G	CTS6376	CF
Y	JHU_Y.2733617	2733618	C	A	CTS109	CT
Y	JHU_Y.7153374	7153375	C	T	M5591	CT
Y	JHU_Y.8262950	8262951	T	C	M5629	CT
Y	rs2032595	14813991	C	T	M168	CT
Y	JHU_Y.16325662	16325663	A	C	M5692	CT
Y	JHU_Y.16346370	16346371	C	T	CTS5532	CT
Y	JHU_Y.17301732	17301733	T	C	M5716	CT
Y	JHU_Y.17897542	17897543	C	T	M5737	CT
Y	JHU_Y.17909504	17909505	G	A	M5738	CT
Y	JHU_Y.21429987	21429988	A	G	M5783	CT
Y	Y:2726402-T-G	2726402	0	T	CTS94	D1
Y	exm-rs2032602	14954280	0	T	M174	D1
Y	2010-08-Y-3173	2711801	0	T	SK553	D1a1b1a
Y	JHU_Y.14491683	14491684	C	T	P37.1	D1a2a
Y	rs2032626	21903383	G	A	M64.1	D1a2a
Y	rs2032614	21930287	C	T	M125	D1a2a1a
Y	Y:14481731-C-T	14481731	T	C	P42	D1a2a1a1~
Y	rs2268591	24464597	C	G	IMS-JST022457	D1a2a1a2
Y	Y:17864712-T-C	17864712	C	T	CTS8181	D1a2a1a2b1a
Y	Y:21916474-A-T	21916474	T	A	Z1504	D1a2a1a2b1a1
Y	200610-326	15426000	A	C	P120	D1a2a1b~
Y	Y:6804892-T-C	6804892	0	T	CTS504	D1a2a1c1
Y	Y:7079046-C-A	7079046	A	C	CTS906	D1a2a1c1
Y	Y:14115321-C-T	14115321	T	C	CTS1897	D1a2a1c1
Y	kgp30522261	21897321	C	T	Y11738	D1a2a1c1
Y	Y:2890647-C-A	2890647	A	C	CTS321	D1a2a1c1a
Y	Y:2818823-A-G	2818823	0	A	CTS218	D1a2a1c1a1
Y	200610-258	21892634	A	G	M151	D1a2a1c1a1c~
Y	Y:7356323-A-G	7356323	0	A	CTS1352	D1a2a2
Y	Y:15027821-AC	15027821	0	A	CTS13064	D2
Y	JHU_Y.2728926	2728927	G	A	CTS101	DE
Y	JHU_Y.8072663	8072664	T	C	M5408	DE
Y	rs9786130	14842223	T	C	CTS3334	DE
Y	JHU_Y.15543874	15543875	T	C	CTS4285	DE
Y	JHU_Y.15590673	15590674	A	T	F1977	DE
Y	JHU_Y.15591536	15591537	C	G	M203	DE
Y	Y:19370916-G-A	19370916	A	G	P165	DE
Y	JHU_Y.21717207	21717208	T	C	M145	DE
Y	JHU_Y.6861074	6861075	A	G	L537	E
Y	JHU_Y.6965214	6965215	T	C	P172	E
Y	JHU_Y.6995522	6995523	G	A	P173	E
Y	rs9786895	7098985	G	A	CTS939	E
Y	Y:7138496-C-T	7138496	C	T	CTS1008	E
Y	rs7067469	7602644	C	T	M5403	E
Y	rs9786552	7913358	A	G	M5406	E
Y	rs9786352	8188581	C	T	M5410	E
Y	JHU_Y.8469321	8469322	T	C	M5416	E
Y	JHU_Y.8485541	8485542	A	C	L856	E
Y	JHU_Y.8532843	8532844	T	C	M5417	E
Y	JHU_Y.8612629	8612630	G	C	M5418	E
Y	JHU_Y.14664630	14664631	C	G	P152	E
Y	rs9786191	14804077	A	G	P175	E
Y	JHU_Y.15768558	15768559	T	C	CTS4685	E
Y	JHU_Y.15809325	15809326	A	G	P174	E
Y	JHU_Y.15935523	15935524	G	T	P176	E
Y	JHU_Y.16203353	16203354	G	A	CTS5316	E
Y	rs9786893	16846439	A	C	P150	E
Y	JHU_Y.16960785	16960786	C	G	CTS6513	E
Y	rs9786746	17092499	T	G	CTS6755	E
Y	JHU_Y.17814086	17814087	A	G	CTS8053	E
Y	JHU_Y.17867790	17867791	G	A	CTS8189	E
Y	JHU_Y.17907130	17907131	T	C	CTS8269	E
Y	JHU_Y.18181802	18181803	C	T	CTS8754	E
Y	rs9786357	19500107	T	G	PF1788	E
Y	rs9786485	21192906	C	T	M5525	E
Y	JHU_Y.21314703	21314704	C	T	M5529	E
Y	JHU_Y.21652283	21652284	T	C	M5543	E
Y	exm-rs9306841	21778998	G	C	M96	E
Y	JHU_Y.22158260	22158261	T	A	M5548	E
Y	rs9786834	22193299	0	G	M5549	E
Y	JHU_Y.22538798	22538799	T	C	PF1868	E
Y	JHU_Y.22646727	22646728	A	G	A10822	E
Y	JHU_Y.22688730	22688731	C	G	L507	E
Y	JHU_Y.22918576	22918577	T	C	P169	E
Y	JHU_Y.23353900	23353901	A	C	CTS11916	E
Y	JHU_Y.23443970	23443971	T	G	P171	E
Y	rs9786856	24437979	T	C	M5571	E
Y	200610-259	21736331	0	G	M155	E (Notes)
Y	rs2032627	21881573	0	A	M66	E (Notes)
Y	200610-387	21896200	C	T	V19	E (Notes)
Y	rs2032613	21931638	G	A	M107	E (Notes)
Y	200610-362	23989677	A	T	P268	E (Notes)
Y	Y:7104553-C-T	7104553	T	C	CTS955	E1
Y	JHU_Y.8375406	8375407	T	C	M5413	E1
Y	Y:16842077-C-T	16842077	T	C	CTS6355	E1
Y	JHU_Y.18023974	18023975	G	A	CTS8432	E1
Y	JHU_Y.21083419	21083420	A	T	P147	E1
Y	Y:2755679-T-C	2755679	C	T	CTS140	E1a
Y	Y:2839051-C-T	2839051	0	C	CTS245	E1a
Y	JHU_Y.6697473	6697474	A	G	CTS340	E1a
Y	JHU_Y.7074047	7074048	T	C	CTS895	E1a
Y	JHU_Y.8489811	8489812	G	A	V2125	E1a
Y	JHU_Y.16183345	16183346	A	G	CTS5283	E1a
Y	JHU_Y.16962159	16962160	G	T	CTS6516	E1a
Y	JHU_Y.18655033	18655034	A	G	CTS9074	E1a
Y	JHU_Y.19150794	19150795	0	T	CTS9927	E1a
Y	JHU_Y.21237510	21237511	T	C	Z944	E1a
Y	JHU_Y.21516786	21516787	C	G	Z15512	E1a
Y	JHU_Y.21621476	21621477	A	C	Z15517	E1a
Y	200610-153	21740450	C	A	M33	E1a
Y	JHU_Y.22584858	22584859	C	T	Z15542	E1a
Y	JHU_Y.22758061	22758062	G	A	CTS10752	E1a
Y	JHU_Y.22858979	22858980	A	G	CTS10964	E1a
Y	JHU_Y.23033238	23033239	T	G	CTS11248	E1a
Y	JHU_Y.23046557	23046558	G	A	CTS11276	E1a
Y	JHU_Y.23073380	23073381	0	A	CTS11329	E1a
Y	Y:15800133-G-A	15800133	0	G	L634	E1a1
Y	200610-312	21752644	0	G	M44	E1a1
Y	JHU_Y.2831374	2831375	C	T	CTS230	E1a2
Y	JHU_Y.22634179	22634180	T	C	Z956	E1a2
Y	Y:22720028-C-T	22720028	T	C	CTS10713	E1a2
Y	Y:2840301-G-A	2840301	A	G	CTS246	E1a2a
Y	Y:14396941-G-A	14396941	0	G	CTS2632	E1a2a
Y	Y:18667241-C-T	18667241	T	C	CTS9089	E1a2a
Y	Y:22843448-G-T	22843448	T	G	CTS10935	E1a2a1
Y	Y:8229995-A-C	8229995	C	A	V1734	E1a2a1a
Y	Y:14881244-G-A	14881244	A	G	CTS3380	E1a2a1a
Y	Y:14049582-T-C	14049582	0	T	CTS1753	E1a2a1a1
Y	rs35573420	6932199	0	G	L133.1	E1a2a1b
Y	Y:18184213-A-G	18184213	G	A	CTS8762	E1a2a1b
Y	Y:6886942-G-A	6886942	A	G	CTS602	E1a2a1b1
Y	Y:15071710-C-T	15071710	T	C	CTS3615	E1a2a1b1
Y	Y:15223801-A-C	15223801	0	A	CTS3840	E1a2a1b1
Y	exm1667692	14928196	G	A	Z15350	E1a2a1b1a
Y	Y:7395776-G-A	7395776	A	G	Z5985.1	E1a2b
Y	Y:9145267-T-C	9145267	C	T	Z15088	E1a2b
Y	Y:7373049-G-A	7373049	A	G	Z15071	E1a2b1
Y	Y:15425719-T-C	15425719	C	T	L94	E1a2b1
Y	JHU_Y.17394110	17394111	G	C	P181	E1b1
Y	rs9786035	18601274	A	G	P180	E1b1
Y	JHU_Y.21610830	21610831	A	G	P2	E1b1
Y	rs9786209	2739468	T	C	CTS119	E1b1~
Y	JHU_Y.7401835	7401836	A	G	CTS1446	E1b1~
Y	rs7067473	7736744	A	G	M5404	E1b1~
Y	JHU_Y.7762687	7762688	C	G	M5405	E1b1~
Y	JHU_Y.8254170	8254171	C	G	M5411	E1b1~
Y	JHU_Y.8308571	8308572	A	G	M5412	E1b1~
Y	JHU_Y.8633212	8633213	T	C	F1365	E1b1~
Y	JHU_Y.8711272	8711273	T	A	M5423^	E1b1~
Y	JHU_Y.14140276	14140277	C	T	CTS1978	E1b1~
Y	JHU_Y.14199507	14199508	C	T	CTS2150	E1b1~
Y	JHU_Y.14768678	14768679	T	A	CTS3250	E1b1~
Y	JHU_Y.14777359	14777360	G	A	CTS3262	E1b1~
Y	JHU_Y.14865476	14865477	C	T	CTS3362	E1b1~
Y	JHU_Y.15541125	15541126	T	A	L492	E1b1~
Y	JHU_Y.16252669	16252670	G	A	CTS5404	E1b1~
Y	rs9786922	16824270	C	T	CTS6333^	E1b1~
Y	JHU_Y.17140218	17140219	C	T	CTS6842	E1b1~
Y	JHU_Y.17737312	17737313	A	G	CTS7913	E1b1~
Y	JHU_Y.17961511	17961512	C	T	CTS8369	E1b1~
Y	JHU_Y.18206186	18206187	C	G	CTS8795	E1b1~
Y	JHU_Y.18538296	18538297	A	C	CTS8900	E1b1~
Y	JHU_Y.18573242	18573243	T	C	CTS8947	E1b1~
Y	rs7067444	21110154	G	A	M5524	E1b1~
Y	JHU_Y.21331626	21331627	C	T	M5530	E1b1~
Y	rs9786070	22968980	T	C	L510	E1b1~
Y	JHU_Y.23351410	23351411	G	C	L512	E1b1~
Y	JHU_Y.6818290	6818291	T	C	TSC0077541	E1b1a
Y	rs9786574	8587013	T	C	Z1116	E1b1a1
Y	rs9786819	14197977	A	G	P189.1	E1b1a1
Y	JHU_Y.16641385	16641386	T	C	Z1123	E1b1a1
Y	200610-226	21612167	A	G	P1	E1b1a1
Y	JHU_Y.21646709	21646710	T	C	Page106	E1b1a1
Y	JHU_Y.22181420	22181421	G	A	Z1133	E1b1a1
Y	JHU_Y.22743596	22743597	G	A	M291	E1b1a1
Y	JHU_Y.2804670	2804671	T	G	CTS198	E1b1a1~
Y	JHU_Y.2826186	2826187	A	T	CTS223	E1b1a1~
Y	JHU_Y.2875992	2875993	T	C	CTS289	E1b1a1~
Y	JHU_Y.6647631	6647632	C	T	M4719	E1b1a1~
Y	JHU_Y.7401584	7401585	A	G	CTS1445	E1b1a1~
Y	JHU_Y.7729537	7729538	T	G	M4737	E1b1a1~
Y	JHU_Y.8363883	8363884	G	A	M4750	E1b1a1~
Y	JHU_Y.8428086	8428087	A	G	M4752	E1b1a1~
Y	JHU_Y.8467731	8467732	C	T	M4756	E1b1a1~
Y	JHU_Y.8559786	8559787	T	A	M4758	E1b1a1~
Y	JHU_Y.8697308	8697309	T	A	M4762	E1b1a1~
Y	JHU_Y.9125157	9125158	A	G	M4767	E1b1a1~
Y	JHU_Y.9848098	9848099	G	C	M4772	E1b1a1~
Y	JHU_Y.9882300	9882301	G	T	L488	E1b1a1~
Y	JHU_Y.14096576	14096577	G	A	M2	E1b1a1~
Y	JHU_Y.14108293	14108294	T	C	CTS1878	E1b1a1~
Y	JHU_Y.14469449	14469450	C	T	L610	E1b1a1~
Y	JHU_Y.14666568	14666569	T	C	CTS3105	E1b1a1~
Y	JHU_Y.14773153	14773154	T	G	CTS3259	E1b1a1~
Y	JHU_Y.15196451	15196452	T	A	CTS3809	E1b1a1~
Y	JHU_Y.15315046	15315047	C	T	CTS3989	E1b1a1~
Y	rs9786113	15339461	T	A	L491	E1b1a1~
Y	rs9785851	15510490	T	C	CTS4245	E1b1a1~
Y	JHU_Y.15603076	15603077	T	A	CTS4350	E1b1a1~
Y	JHU_Y.15633953	15633954	C	T	CTS4408	E1b1a1~
Y	JHU_Y.15635572	15635573	T	G	CTS4415	E1b1a1~
Y	JHU_Y.16348909	16348910	G	A	CTS5539	E1b1a1~
Y	JHU_Y.16371618	16371619	G	A	CTS5572	E1b1a1~
Y	JHU_Y.16604138	16604139	T	A	CTS5998	E1b1a1~
Y	JHU_Y.16812869	16812870	G	C	CTS6302	E1b1a1~
Y	JHU_Y.16817922	16817923	G	T	CTS6319	E1b1a1~
Y	rs9786170	16922783	C	T	CTS6471	E1b1a1~
Y	rs9785704	17175506	A	G	CTS6892	E1b1a1~
Y	JHU_Y.17488241	17488242	C	A	CTS7454	E1b1a1~
Y	JHU_Y.17583052	17583053	A	G	CTS7641	E1b1a1~
Y	JHU_Y.17630792	17630793	A	G	CTS7724	E1b1a1~
Y	JHU_Y.17821257	17821258	A	G	CTS8068	E1b1a1~
Y	rs9786377	17842573	C	T	CTS8123	E1b1a1~
Y	JHU_Y.18083481	18083482	A	T	CTS8562	E1b1a1~
Y	rs9786402	18418203	A	T	L501	E1b1a1~
Y	JHU_Y.18563481	18563482	G	A	CTS8936	E1b1a1~
Y	JHU_Y.18736859	18736860	T	C	CTS9188	E1b1a1~
Y	JHU_Y.18835910	18835911	A	G	CTS9338	E1b1a1~
Y	JHU_Y.19061525	19061526	C	T	CTS9768	E1b1a1~
Y	JHU_Y.19272434	19272435	G	A	CTS10122	E1b1a1~
Y	JHU_Y.21620015	21620016	G	T	M4901	E1b1a1~
Y	rs7067466	21654965	T	A	M4902	E1b1a1~
Y	JHU_Y.21661266	21661267	G	C	M4903	E1b1a1~
Y	JHU_Y.21672441	21672442	C	T	M4904	E1b1a1~
Y	JHU_Y.21792327	21792328	T	C	M4905	E1b1a1~
Y	JHU_Y.22206379	22206380	C	T	M4917	E1b1a1~
Y	rs16980561	22672031	G	A	CTS10638	E1b1a1~
Y	JHU_Y.22770231	22770232	T	G	CTS10775	E1b1a1~
Y	rs9786905	22784352	C	T	CTS10806	E1b1a1~
Y	JHU_Y.23160648	23160649	A	G	CTS11557	E1b1a1~
Y	JHU_Y.23241046	23241047	A	C	CTS11729	E1b1a1~
Y	JHU_Y.23248929	23248930	G	A	CTS11749	E1b1a1~
Y	JHU_Y.23254813	23254814	G	C	CTS11759	E1b1a1~
Y	JHU_Y.23554991	23554992	T	C	M4938	E1b1a1~
Y	rs9785875	24379367	A	T	M4946	E1b1a1~
Y	JHU_Y.7812444	7812445	C	T	Z1111	E1b1a1a1
Y	JHU_Y.7855758	7855759	T	C	M4739	E1b1a1a1
Y	JHU_Y.8315094	8315095	T	C	M4748	E1b1a1a1
Y	JHU_Y.8429713	8429714	A	G	M4753	E1b1a1a1
Y	rs9786594	14092982	A	G	CTS1847	E1b1a1a1
Y	JHU_Y.14912544	14912545	A	G	CTS3425	E1b1a1a1
Y	JHU_Y.16596915	16596916	T	C	L86.1	E1b1a1a1
Y	JHU_Y.16633828	16633829	T	C	CTS6046	E1b1a1a1
Y	JHU_Y.16691821	16691822	T	G	V43	E1b1a1a1
Y	JHU_Y.17201258	17201259	G	T	CTS6933	E1b1a1a1
Y	rs16980394	19236447	A	G	P182	E1b1a1a1
Y	rs9785819	21688300	G	A	Z1132	E1b1a1a1
Y	JHU_Y.22634763	22634764	C	A	S27749	E1b1a1a1
Y	Y:23241568-C-T	23241568	T	C	CTS11732	E1b1a1a1
Y	JHU_Y.23769205	23769206	T	C	M4940	E1b1a1a1
Y	JHU_Y.7620821	7620822	T	G	M4732	E1b1a1a1a
Y	JHU_Y.21401575	21401576	A	C	M4895	E1b1a1a1a
Y	Y:21646675-T-A	21646675	A	T	Page27	E1b1a1a1a1a
Y	200610-266	21736304	A	G	M58	E1b1a1a1a1a
Y	JHU_Y.8852857	8852858	T	C	L485	E1b1a1a1a1c
Y	JHU_Y.8402222	8402223	A	G	M4703	E1b1a1a1a1c1
Y	JHU_Y.21071520	21071521	A	T	M4696	E1b1a1a1a1c1a
Y	rs3991109	21726388	A	G	TSC1640819	E1b1a1a1a1c1a
Y	JHU_Y.22009957	22009958	A	C	M4700	E1b1a1a1a1c1a
Y	JHU_Y.23611073	23611074	C	T	M4702	E1b1a1a1a1c1a
Y	JHU_Y.7078952	7078953	C	T	CTS905	E1b1a1a1a1c1a1
Y	rs2032590	15019613	G	T	M191	E1b1a1a1a1c1a1
Y	JHU_Y.7595637	7595638	A	T	M4671	E1b1a1a1a1c1a1a
Y	JHU_Y.16251356	16251357	A	G	P252	E1b1a1a1a1c1a1a
Y	JHU_Y.7087670	7087671	T	G	CTS923	E1b1a1a1a1c1a1a3
Y	JHU_Y.15913969	15913970	C	T	CTS4938	E1b1a1a1a1c1a1a3a
Y	JHU_Y.8629664	8629665	T	C	Z2729	E1b1a1a1a1c1a1a3c1b1a1~
Y	JHU_Y.7703242	7703243	T	C	Z1138	E1b1a1a1a1c1b
Y	JHU_Y.7851548	7851549	C	G	M4262	E1b1a1a1a1c1b
Y	Y:8267895-G-A	8267895	A	G	L515	E1b1a1a1a1c1b
Y	JHU_Y.8349249	8349250	G	A	Z22224	E1b1a1a1a1c1b
Y	Y:15016438-G-C	15016438	C	G	M263.2	E1b1a1a1a1c1b
Y	JHU_Y.16060784	16060785	A	G	CTS5192	E1b1a1a1a1c1b
Y	JHU_Y.19105725	19105726	C	A	L516	E1b1a1a1a1c1b
Y	rs9786855	14887218	T	C	CTS3393	E1b1a1a1a1c1b1
Y	JHU_Y.23443720	23443721	T	C	M4297	E1b1a1a1a1c1b2a
Y	JHU_Y.8019386	8019387	G	T	Z15941	E1b1a1a1a1c2
Y	JHU_Y.8841447	8841448	T	C	Z15943	E1b1a1a1a1c2
Y	JHU_Y.16575642	16575643	A	G	CTS5961	E1b1a1a1a1c2
Y	JHU_Y.19118920	19118921	A	G	CTS9883	E1b1a1a1a1c2
Y	JHU_Y.21718387	21718388	T	C	Z15958	E1b1a1a1a1c2
Y	JHU_Y.22033832	22033833	G	C	Z15959	E1b1a1a1a1c2
Y	Y:6895594-G-A	6895594	0	A	Z6005	E1b1a1a1a1c2b
Y	Y:14287415-C-T	14287415	T	C	Z16002	E1b1a1a1a1c2b
Y	Y:22855899-C-T	22855899	0	C	CTS10959	E1b1a1a1a1c2c1
Y	Y:23414794-A-G	23414794	G	A	CTS12004	E1b1a1a1a1c2c1
Y	Y:7903471-A-G	7903471	G	A	Z17016	E1b1a1a1a1c2c2
Y	Y:23157023-C-T	23157023	0	C	Z6012	E1b1a1a1a1c2c3a
Y	Y:7042833-G-A	7042833	0	G	Z6017	E1b1a1a1a1c2c3a2
Y	JHU_Y.7747953	7747954	C	T	M4231	E1b1a1a1a2
Y	JHU_Y.16253693	16253694	A	G	U175	E1b1a1a1a2a
Y	rs7474403	7687135	C	T	M4230	E1b1a1a1a2a1
Y	rs7067418	8467053	A	G	P278.1	E1b1a1a1a2a1
Y	JHU_Y.15401646	15401647	C	A	CTS4110	E1b1a1a1a2a1
Y	JHU_Y.15579214	15579215	G	A	P277	E1b1a1a1a2a1
Y	JHU_Y.21541513	21541514	A	T	M4254	E1b1a1a1a2a1
Y	JHU_Y.8048542	8048543	C	A	M4233	E1b1a1a1a2a1a
Y	JHU_Y.22596422	22596423	A	G	M4255	E1b1a1a1a2a1a
Y	JHU_Y.15096960	15096961	T	C	CTS3661	E1b1a1a1a2a1a3a
Y	JHU_Y.17957034	17957035	T	C	CTS8360	E1b1a1a1a2a1a3a
Y	JHU_Y.22956501	22956502	G	C	M4222	E1b1a1a1a2a1a3a~
Y	JHU_Y.19234485	19234486	T	C	M4090	E1b1a1a1a2a1a3a1~
Y	rs13304552	2867288	C	G	L477	E1b1a1a1a2a1a3a1e~
Y	JHU_Y.14332341	14332342	T	G	CTS2504	E1b1a1a1a2a1a3b1
Y	JHU_Y.21646057	21646058	A	T	U290	E1b1a1a1a2a1a3b1a
Y	rs9341315	22744795	G	A	M292	E1b1a1a1a2a1a3b1a19a~
Y	JHU_Y.17010887	17010888	C	G	CTS6613	E1b1a1a1a2a1a3b1a2~
Y	JHU_Y.17800067	17800068	T	C	CTS8026	E1b1a1a1a2a1a3b1d1c1~
Y	JHU_Y.16334727	16334728	G	T	Z21814^	E1b1a1a1a2a1a3b3
Y	JHU_Y.23402869	23402870	A	G	Z21819	E1b1a1a1a2a1a3b3~
Y	200610-308	2875527	C	G	M329	E1b1a2
Y	JHU_Y.2827408	2827409	T	C	CTS225	E1b1b
Y	JHU_Y.7905832	7905833	T	C	M5082	E1b1b
Y	JHU_Y.14377078	14377079	C	A	CTS2591	E1b1b
Y	JHU_Y.15019091	15019092	C	T	M243	E1b1b
Y	JHU_Y.15467823	15467824	G	A	M215	E1b1b
Y	JHU_Y.16346116	16346117	T	C	CTS5530	E1b1b
Y	JHU_Y.17209378	17209379	A	G	CTS6953	E1b1b
Y	JHU_Y.18045600	18045601	T	C	CTS8479.1	E1b1b
Y	JHU_Y.21643139	21643140	G	A	M5304	E1b1b
Y	JHU_Y.21903852	21903853	A	G	L336	E1b1b
Y	JHU_Y.21983697	21983698	A	G	M5316	E1b1b
Y	JHU_Y.22671605	22671606	C	T	CTS10637	E1b1b
Y	JHU_Y.22700428	22700429	A	G	CTS10679	E1b1b
Y	JHU_Y.7071936	7071937	T	G	CTS890	E1b1b1
Y	JHU_Y.7377028	7377029	A	G	CTS1389	E1b1b1
Y	JHU_Y.7605030	7605031	T	C	M5074	E1b1b1
Y	JHU_Y.7678693	7678694	A	G	M5021	E1b1b1
Y	JHU_Y.7721673	7721674	A	G	M5078	E1b1b1
Y	JHU_Y.8082371	8082372	G	T	M5085	E1b1b1
Y	JHU_Y.8143134	8143135	C	A	M5088	E1b1b1
Y	JHU_Y.8613280	8613281	A	G	L538	E1b1b1
Y	JHU_Y.8880107	8880108	A	G	M5108	E1b1b1
Y	JHU_Y.9389772	9389773	G	T	PF1575	E1b1b1
Y	JHU_Y.14221284	14221285	T	G	CTS2216	E1b1b1
Y	JHU_Y.14320933	14320934	A	C	CTS2474	E1b1b1
Y	JHU_Y.14393169	14393170	C	A	CTS2620	E1b1b1
Y	JHU_Y.15026632	15026633	T	C	L117	E1b1b1
Y	JHU_Y.15089379	15089380	G	A	CTS3637	E1b1b1
Y	JHU_Y.15869721	15869722	A	G	CTS4856	E1b1b1
Y	JHU_Y.16808858	16808859	G	A	CTS6298	E1b1b1
Y	JHU_Y.17138250	17138251	G	A	CTS6834	E1b1b1
Y	JHU_Y.18384837	18384838	A	G	PF1755	E1b1b1
Y	JHU_Y.18573063	18573064	G	A	CTS8945	E1b1b1
Y	JHU_Y.18823371	18823372	C	T	CTS9324	E1b1b1
Y	JHU_Y.19170453	19170454	T	C	CTS9956	E1b1b1
Y	JHU_Y.19316388	19316389	T	A	CTS10184	E1b1b1
Y	JHU_Y.21358196	21358197	C	T	L796	E1b1b1
Y	JHU_Y.22181730	22181731	A	G	M5322	E1b1b1
Y	JHU_Y.23618825	23618826	T	C	M5360	E1b1b1
Y	JHU_Y.6875046	6875047	C	T	M5057	E1b1b1~
Y	JHU_Y.7264949	7264950	T	C	CTS1199	E1b1b1~
Y	JHU_Y.8202991	8202992	A	G	M5089	E1b1b1~
Y	JHU_Y.14308834	14308835	A	G	CTS2449	E1b1b1~
Y	JHU_Y.14621884	14621885	A	G	CTS3035	E1b1b1~
Y	JHU_Y.14675846	14675847	A	G	CTS3126	E1b1b1~
Y	JHU_Y.14972666	14972667	T	C	CTS3495	E1b1b1~
Y	JHU_Y.15312019	15312020	A	C	CTS3987	E1b1b1~
Y	JHU_Y.15456748	15456749	A	G	CTS4184	E1b1b1~
Y	JHU_Y.16405139	16405140	C	T	CTS5634	E1b1b1~
Y	JHU_Y.16604396	16604397	A	C	CTS5999	E1b1b1~
Y	JHU_Y.17656883	17656884	T	C	CTS7775	E1b1b1~
Y	JHU_Y.18814578	18814579	T	G	CTS9309	E1b1b1~
Y	JHU_Y.18992261	18992262	A	G	CTS9616	E1b1b1~
Y	JHU_Y.21315745	21315746	T	C	M5290	E1b1b1~
Y	JHU_Y.23781503	23781504	T	C	M5361	E1b1b1~
Y	JHU_Y.24492874	24492875	T	G	PF1924	E1b1b1~
Y	JHU_Y.28608644	28608645	C	A	CTS12552	E1b1b1~
Y	JHU_Y.15479585	15479586	C	T	CTS4208	E1b1b1a
Y	JHU_Y.15520496	15520497	C	T	CTS4256	E1b1b1a
Y	JHU_Y.17744737	17744738	G	A	CTS7924	E1b1b1a
Y	JHU_Y.19396725	19396726	C	T	CTS10323	E1b1b1a
Y	JHU_Y.21369923	21369924	A	G	PF2175	E1b1b1a
Y	JHU_Y.21792507	21792508	G	A	PF2182	E1b1b1a
Y	JHU_Y.21860059	21860060	C	G	PF2185	E1b1b1a
Y	JHU_Y.22898838	22898839	C	T	CTS11015	E1b1b1a
Y	JHU_Y.23161405	23161406	A	G	CTS11560	E1b1b1a
Y	200610-224	21893303	T	C	M78	E1b1b1a1
Y	200610-319	6932821	C	G	V32	E1b1b1a1a1b
Y	Y:21906413-GA	21906413	0	G	PF2287	E1b1b1a1a2
Y	Y:15502485-T-A	15502485	A	T	CTS4235	E1b1b1a1b
Y	200610-300	6842263	A	G	PF2211	E1b1b1a1b1a
Y	Y:18957059-C-G	18957059	G	C	CTS9547	E1b1b1a1b2
Y	200610-164	21896093	G	A	M148	E1b1b1a1b2a1~
Y	JHU_Y.7290453	7290454	C	G	CTS1243	E1b1b1b
Y	JHU_Y.7682320	7682321	A	G	PF2319	E1b1b1b1
Y	JHU_Y.16390271	16390272	0	T	CTS5604	E1b1b1b1
Y	JHU_Y.16899459	16899460	0	T	CTS6444	E1b1b1b1
Y	JHU_Y.17670257	17670258	0	T	CTS7796	E1b1b1b1
Y	JHU_Y.18128762	18128763	0	G	CTS8649	E1b1b1b1
Y	JHU_Y.18419546	18419547	G	A	PF2383	E1b1b1b1
Y	rs13447357	22751863	T	C	M310.1	E1b1b1b1
Y	JHU_Y.23225610	23225611	C	T	CTS11687	E1b1b1b1
Y	JHU_Y.23809882	23809883	T	C	M5050	E1b1b1b1
Y	JHU_Y.8132578	8132579	A	G	M5086	E1b1b1b1~
Y	JHU_Y.13528275	13528276	T	C	FGC18883	E1b1b1b1~
Y	JHU_Y.14109024	14109025	A	C	CTS1883	E1b1b1b1~
Y	JHU_Y.15273118	15273119	A	G	CTS3924	E1b1b1b1~
Y	JHU_Y.15512695	15512696	A	G	CTS4247	E1b1b1b1~
Y	JHU_Y.17118045	17118046	T	C	CTS6806	E1b1b1b1~
Y	JHU_Y.17486941	17486942	G	C	CTS7451	E1b1b1b1~
Y	JHU_Y.19119066	19119067	T	C	CTS9885	E1b1b1b1~
Y	JHU_Y.21066341	21066342	G	A	M5285	E1b1b1b1~
Y	JHU_Y.21299916	21299917	A	G	M5289	E1b1b1b1~
Y	JHU_Y.23367444	23367445	C	T	CTS11929	E1b1b1b1~
Y	JHU_Y.23385982	23385983	A	G	CTS11964	E1b1b1b1~
Y	JHU_Y.4658182	4658183	0	A	PF2477	E1b1b1b1a1
Y	JHU_Y.8415333	8415334	A	G	M5093	E1b1b1b1a1
Y	JHU_Y.14082876	14082877	T	C	CTS1819	E1b1b1b1a1
Y	JHU_Y.15236993	15236994	G	A	CTS3870	E1b1b1b1a1
Y	JHU_Y.18068337	18068338	T	C	CTS8527	E1b1b1b1a1
Y	JHU_Y.19396044	19396045	T	C	CTS10321	E1b1b1b1a1
Y	JHU_Y.21363165	21363166	C	T	PF2549	E1b1b1b1a1
Y	JHU_Y.21815267	21815268	T	G	M5311	E1b1b1b1a1
Y	JHU_Y.22978108	22978109	A	G	CTS11147	E1b1b1b1a1
Y	JHU_Y.8518795	8518796	C	A	M5098	E1b1b1b1a1~
Y	JHU_Y.15114327	15114328	G	C	CTS3700	E1b1b1b1a1~
Y	JHU_Y.15978951	15978952	T	C	CTS5039	E1b1b1b1a1~
Y	JHU_Y.16367634	16367635	T	C	CTS5567	E1b1b1b1a1~
Y	JHU_Y.16586892	16586893	C	T	CTS5974	E1b1b1b1a1~
Y	JHU_Y.23074217	23074218	A	G	CTS11333	E1b1b1b1a1~
Y	Y:7729622-G-A	7729622	A	G	PF1961	E1b1b1b2
Y	200610-255	21764586	T	C	M123	E1b1b1b2a1
Y	rs13447369	21878825	T	C	M290	E1b1b1b2a1a2
Y	Y:17947414-A-G	17947414	G	A	L792	E1b1b1b2a1a4
Y	Y:2671852-C-T	2671852	T	C	CTS20	E2
Y	Y:2708952-A-C	2708952	C	A	CTS72	E2
Y	Y:2669805-A-C	2669805	C	A	CTS16	E2b
Y	Y:2727675-C-T	2727675	T	C	CTS98	E2b
Y	Y:2751973-G-A	2751973	A	G	CTS132	E2b
Y	Y:6716831-A-G	6716831	G	A	CTS375	E2b
Y	200610-313	21779234	G	C	M98	E2b
Y	Y:21924329-C-G	21924329	G	C	M90	E2b1
Y	Y:2771528-T-C	2771528	0	T	CTS155	E2b1a1~
Y	Y:7046076-C-T	7046076	T	C	CTS845	E2b1a1~
Y	Y:7399976-G-A	7399976	A	G	CTS1441	E2b2
Y	kgp30522217	15019403	C	T	CTS3562	E2b2
Y	JHU_Y.2722505	2722506	G	A	F719	F
Y	rs7892924	2863665	A	G	M3638	F
Y	JHU_Y.6941217	6941218	G	A	P141	F
Y	JHU_Y.7726848	7726849	A	G	M3647	F
Y	rs9786433	8227605	A	G	M3652	F
Y	rs17842387	8424089	G	A	P145	F
Y	rs9786897	8442341	A	G	F1209	F
Y	JHU_Y.8474188	8474189	A	C	P160	F
Y	JHU_Y.8572149	8572150	G	A	F1320	F
Y	JHU_Y.8589030	8589031	C	T	F1329	F
Y	JHU_Y.8602414	8602415	C	T	P146	F
Y	JHU_Y.8680660	8680661	T	C	P151	F
Y	JHU_Y.14149771	14149772	C	T	F1704	F
Y	JHU_Y.14171664	14171665	C	T	F1714	F
Y	rs9786181	14294504	T	G	F1753	F
Y	Y:14832620-GT	14832620	T	G	M235	F
Y	JHU_Y.14996959	14996960	A	G	CTS3536	F
Y	JHU_Y.15095344	15095345	A	G	CTS3654	F
Y	JHU_Y.15234829	15234830	A	T	PF2669	F
Y	JHU_Y.15323153	15323154	A	G	CTS3996	F
Y	rs9785935	15651438	A	T	CTS4443	F
Y	JHU_Y.15955431	15955432	A	T	F2048	F
Y	JHU_Y.16242315	16242316	A	T	P163	F
Y	JHU_Y.16364285	16364286	C	A	F2142	F
Y	JHU_Y.16401338	16401339	C	T	F2155	F
Y	JHU_Y.16690779	16690780	T	C	CTS6135	F
Y	JHU_Y.17152658	17152659	T	C	F2402	F
Y	JHU_Y.17256017	17256018	C	T	P166	F
Y	rs9786636	17311975	G	C	P140	F
Y	JHU_Y.17464196	17464197	T	C	L132.1	F
Y	JHU_Y.17493512	17493513	C	T	P158	F
Y	JHU_Y.17762667	17762668	T	C	F2587	F
Y	JHU_Y.18051288	18051289	C	G	F2688	F
Y	JHU_Y.18097250	18097251	C	A	P159	F
Y	rs9786082	18765649	T	C	F2837	F
Y	JHU_Y.19205813	19205814	A	T	L470	F
Y	JHU_Y.19237092	19237093	G	T	F2993	F
Y	rs16980396	19349615	C	T	P148	F
Y	JHU_Y.21080706	21080707	A	G	F3111	F
Y	JHU_Y.21147335	21147336	T	C	F3136	F
Y	rs9786502	21618856	C	T	P135	F
Y	JHU_Y.21811275	21811276	C	T	L882	F
Y	JHU_Y.21917312	21917313	C	T	M89	F
Y	rs9785880	21937573	A	G	M3750	F
Y	JHU_Y.22108100	22108101	G	A	M3751	F
Y	JHU_Y.22673902	22673903	T	G	F3335	F
Y	JHU_Y.23040646	23040647	T	G	P136	F
Y	rs9786795	28650343	C	G	CTS12632	F
Y	Y:19092559-C-T	19092559	T	C	M428	F2
Y	Y:19092597-C-T	19092597	0	C	M427	F2
Y	JHU_Y.2681739	2681740	A	G	CTS34	G
Y	rs34742138	2846401	T	C	Page94	G
Y	JHU_Y.2871866	2871867	G	A	CTS282	G
Y	JHU_Y.6955838	6955839	G	A	CTS692	G
Y	JHU_Y.7157833	7157834	G	A	CTS1029	G
Y	JHU_Y.7840217	7840218	A	C	M3471	G
Y	JHU_Y.7899681	7899682	C	T	M3472	G
Y	JHU_Y.7927217	7927218	T	C	M3473	G
Y	JHU_Y.7930723	7930724	A	C	M3474	G
Y	JHU_Y.8121058	8121059	A	G	M3477	G
Y	JHU_Y.8231861	8231862	C	G	M3479	G
Y	JHU_Y.8327891	8327892	A	T	M3480	G
Y	JHU_Y.8422992	8422993	A	T	M3266	G
Y	JHU_Y.8563873	8563874	T	C	M3485	G
Y	JHU_Y.8600157	8600158	T	A	M3486	G
Y	JHU_Y.8614137	8614138	G	T	L154	G
Y	rs34621155	8700380	T	C	F1383	G
Y	JHU_Y.9448353	9448354	G	A	F1551	G
Y	JHU_Y.13987898	13987899	T	A	CTS1613	G
Y	JHU_Y.14199645	14199646	T	A	M3514	G
Y	JHU_Y.14393738	14393739	C	T	CTS2624	G
Y	JHU_Y.14432927	14432928	A	G	P257	G
Y	JHU_Y.14469410	14469411	A	C	L382	G
Y	rs9786712	14577177	A	G	PF2952	G
Y	JHU_Y.15204709	15204710	C	A	U21	G
Y	JHU_Y.15667234	15667235	A	G	CTS4479	G
Y	JHU_Y.15693335	15693336	A	G	CTS4523	G
Y	JHU_Y.15802680	15802681	T	C	CTS4761	G
Y	JHU_Y.16203360	16203361	C	G	CTS5317	G
Y	JHU_Y.17210744	17210745	T	C	CTS6957	G
Y	JHU_Y.17281782	17281783	A	G	CTS7092	G
Y	JHU_Y.17393642	17393643	C	T	CTS7269	G
Y	JHU_Y.17533324	17533325	C	A	L522	G
Y	JHU_Y.17747520	17747521	G	C	CTS7929	G
Y	JHU_Y.17853244	17853245	G	A	L837	G
Y	JHU_Y.18070348	18070349	C	G	CTS8531	G
Y	JHU_Y.18162021	18162022	C	T	CTS8717	G
Y	JHU_Y.18957207	18957208	T	C	F2906	G
Y	JHU_Y.18979774	18979775	A	T	CTS9593	G
Y	JHU_Y.20823822	20823823	T	C	PF3045	G
Y	JHU_Y.21412500	21412501	A	G	M3585	G
Y	JHU_Y.21447362	21447363	G	A	M3586	G
Y	JHU_Y.21626641	21626642	T	G	M3591	G
Y	JHU_Y.21648432	21648433	G	C	M3593	G
Y	JHU_Y.21939156	21939157	A	G	M3599	G
Y	JHU_Y.22163251	22163252	T	G	M3603	G
Y	JHU_Y.22167630	22167631	T	C	M3604	G
Y	JHU_Y.22729193	22729194	T	C	CTS10721	G
Y	JHU_Y.22834340	22834341	T	C	F3359	G
Y	JHU_Y.22848964	22848965	G	A	CTS10945	G
Y	JHU_Y.22997376	22997377	G	C	CTS11185	G
Y	JHU_Y.23023553	23023554	A	C	CTS11228	G
Y	JHU_Y.23074189	23074190	G	A	CTS11331	G
Y	JHU_Y.23578114	23578115	G	C	M3432	G
Y	JHU_Y.23793739	23793740	A	C	M3628	G
Y	JHU_Y.28658659	28658660	T	G	CTS12654	G
Y	Y:15541217-T-C	15541217	C	T	L833	G1
Y	Y:8483661-G-C	8483661	C	G	L1324	G1a1a1a
Y	Y:14481609-C-A	14481609	0	C	L1325	G1a1a1a
Y	Y:19179085-T-G	19179085	G	T	L1414	G1a1a1a
Y	Y:14286626-T-G	14286626	G	T	L832	G1b
Y	Y:17782015-G-A	17782015	A	G	L835	G1b
Y	rs35160044	7978725	T	C	L89	G2
Y	JHU_Y.8482392	8482393	T	C	F1239	G2
Y	JHU_Y.8545323	8545324	A	T	F1294	G2
Y	JHU_Y.8687692	8687693	A	T	M3488	G2
Y	JHU_Y.8719592	8719593	A	G	F1393	G2
Y	JHU_Y.13205147	13205148	G	A	PF2909	G2
Y	JHU_Y.15528791	15528792	C	T	CTS4264	G2
Y	JHU_Y.16817401	16817402	T	C	CTS6316	G2
Y	JHU_Y.16903050	16903051	T	A	F2319	G2
Y	JHU_Y.21401187	21401188	T	G	F3198	G2
Y	JHU_Y.21637588	21637589	C	G	F3220	G2
Y	JHU_Y.21663881	21663882	A	C	F3226	G2
Y	Y:22072097-G-T	22072097	T	G	P287	G2
Y	JHU_Y.22697265	22697266	A	G	F3344	G2
Y	JHU_Y.14108343	14108344	A	G	CTS1879	G2a
Y	JHU_Y.15588775	15588776	C	A	F1975	G2a
Y	JHU_Y.16861107	16861108	A	G	F2301	G2a
Y	JHU_Y.17022001	17022002	T	C	CTS6630	G2a
Y	JHU_Y.21605684	21605685	C	G	M3397	G2a
Y	JHU_Y.21760741	21760742	T	C	M3401	G2a
Y	JHU_Y.22109158	22109159	C	G	M3408	G2a
Y	200610-230	23244026	T	C	P15	G2a
Y	JHU_Y.23973593	23973594	G	T	PF3141	G2a
Y	Y:3286594-G-A	3286594	0	G	Z6632	G2a1a1a1a~
Y	Y:6882236-C-A	6882236	A	C	Z6638	G2a1a1a1a1
Y	Y:28771560-A-C	28771560	C	A	Z7960	G2a1a1a1a1a1a1a
Y	Y:15738379-T-G	15738379	G	T	FGC719	G2a1a1a1a1a1a1a1a2
Y	Y:15615340-C-G	15615340	G	C	CTS4367	G2a2
Y	Y:7738069-G-A	7738069	A	G	PF3147	G2a2a
Y	Y:21327198-C-T	21327198	T	C	PF3177	G2a2a1a
Y	Y:7652689-G-A	7652689	A	G	FGC5671	G2a2a1a2a1a
Y	Y:23989884-C-A	23989884	0	C	L166	G2a2a1a2a1a
Y	JHU_Y.6627543	6627544	C	G	F788	G2a2b
Y	JHU_Y.6855307	6855308	G	T	CTS574	G2a2b
Y	JHU_Y.8275093	8275094	T	A	F1136	G2a2b
Y	Y:14692227-T-C	14692227	C	T	L32	G2a2b
Y	JHU_Y.15604898	15604899	T	C	L30	G2a2b
Y	JHU_Y.17589787	17589788	T	C	F2535	G2a2b
Y	JHU_Y.18759689	18759690	T	C	L190	G2a2b
Y	JHU_Y.19060221	19060222	G	T	CTS9763	G2a2b
Y	JHU_Y.19461365	19461366	A	C	CTS10449	G2a2b
Y	JHU_Y.21151006	21151007	C	T	F3139	G2a2b
Y	JHU_Y.22553145	22553146	A	G	M3412	G2a2b
Y	JHU_Y.23071311	23071312	T	A	CTS11324	G2a2b
Y	JHU_Y.23626207	23626208	T	C	F3500	G2a2b
Y	JHU_Y.23835105	23835106	T	C	M5363.2	G2a2b1a1c~
Y	JHU_Y.6744901	6744902	T	C	CTS424	G2a2b2a
Y	JHU_Y.15655267	15655268	T	C	CTS4454^	G2a2b2a
Y	JHU_Y.21089621	21089622	A	C	PF3339	G2a2b2a
Y	Y:7017951-T-G	7017951	0	G	CTS796	G2a2b2a1
Y	Y:28617051-C-T	28617051	T	C	CTS12570	G2a2b2a1
Y	JHU_Y.23640535	23640536	T	G	PF3345	G2a2b2a1a1
Y	Y:15058878-A-G	15058878	G	A	U1	G2a2b2a1a1a1
Y	rs35285796	14871976	T	C	L78	G2a2b2a1a1a1a
Y	Y:14116041-A-C	14116041	C	A	CTS1899	G2a2b2a1a1b
Y	Y:17423320-C-T	17423320	T	C	L497	G2a2b2a1a1b
Y	Y:22539461-G-A	22539461	A	G	S2808	G2a2b2a1a1b1a1a2a1
Y	JHU_Y.9981784	9981785	C	G	A621.2	G2a2b2a1a1b1a1a2a1b2a4a2~
Y	Y:6700171-G-T	6700171	T	G	CTS342	G2a2b2a1a1c
Y	Y:16819901-G-A	16819901	A	G	CTS6325	G2a2b2a1a1c1
Y	Y:18043703-T-A	18043703	A	T	CTS8476	G2a2b2a1a1c1
Y	Y:2714659-G-A	2714659	A	G	CTS77	G2a2b2a1a1c1a1
Y	Y:7738468-C-T	7738468	T	C	FGC12126	G2a2b2a1a1c2
Y	Y:8204404-T-C	8204404	C	T	FGC12130	G2a2b2a1a1c2
Y	Y:8509294-T-C	8509294	C	T	FGC12135	G2a2b2a1a1c2
Y	rs13447365	15022465	0	T	M278	G2a2b2a2
Y	Y:2659191-T-C	2659191	C	T	F705	G2a2b2b
Y	Y:6668066-T-C	6668066	C	T	F795	G2a2b2b
Y	Y:14149953-C-T	14149953	T	C	F1705	G2a2b2b
Y	Y:7227975-T-C	7227975	C	T	F935	G2a2b2b1a1
Y	JHU_Y.14237669	14237670	C	T	CTS2254	GHIJK
Y	Y:6855809-G-A	6855809	A	G	M2713	H
Y	Y:17844304-C-T	17844304	T	C	L901	H
Y	Y:15006597-G-A	15006597	A	G	M2826	H~
Y	exm-rs2032673	21894058	C	T	M69	H1a
Y	Y:7228187-A-G	7228187	G	A	M2718	H1a1a
Y	Y:18136386-A-G	18136386	G	A	M2953	H1a1a
Y	200610-393	21751009	G	T	M36	H1a1a1a
Y	Y:7955599-C-T	7955599	T	C	M2732	H1a1a4b
Y	Y:15748830-G-C	15748830	0	G	M2854	H1a1a4b2
Y	Y:18881280-C-T	18881280	T	C	M2972	H1a1a4b2
Y	Y:14472817-G-A	14472817	A	G	Z5878	H1a1a4b2b
Y	Y:8894070-A-T	8894070	0	A	Z14441	H1a1a4b2c1
Y	Y:16662436-C-A	16662436	0	A	Z5881	H1a1a4b2c1
Y	Y:22151905-C-T	22151905	0	C	Z14442	H1a1a4b2c1
Y	Y:18021446-A-G	18021446	G	A	Z14437	H1a1a4b2c1a
Y	Y:19561445-A-G	19561445	0	G	Z12591	H1a1a4b3
Y	Y:7135731-T-C	7135731	C	T	Z12552	H1a1a4b3a
Y	Y:14012694-T-G	14012694	G	T	Z5886	H1a1a4b3a
Y	Y:8735254-C-T	8735254	0	C	Z5889	H1a1a4b3b1
Y	Y:2863725-T-C	2863725	C	T	Z4489	H1a1a4b4
Y	Y:7831645-G-A	7831645	A	G	Z4422	H1a1b1
Y	Y:17427783-T-C	17427783	C	T	Z4451	H1a1b1
Y	Y:6849552-A-G	6849552	G	A	Z4414	H1a1b1a
Y	Y:2866232-C-T	2866232	0	C	Z5867^^	H1a2
Y	200610-253	23496331	T	C	Apt	H1a2a
Y	rs16980363	16202980	0	C	P194	H1a2a4~
Y	Y:8291990-G-A	8291990	A	G	M6886.2	H3
Y	rs13305428	7257436	C	A	Z13346	H3a
Y	Y:7403701-G-A	7403701	0	G	Z5863	H3a2
Y	Y:2667783-C-T	2667783	T	C	Z5865	H3a2a
Y	Y:15567343-A-G	15567343	G	A	Z12694	H3a2a1
Y	JHU_Y.2974781	2974782	C	A	PF3574	I
Y	rs17250345	6943522	T	C	CTS674	I
Y	rs17250740	7642823	T	G	FGC2416	I
Y	rs17250803	8046731	C	A	PF3649	I
Y	JHU_Y.8267856	8267857	A	G	L578	I
Y	JHU_Y.8382264	8382265	G	C	FI2	I
Y	JHU_Y.8466651	8466652	A	G	PF3660	I
Y	JHU_Y.8484605	8484606	A	C	PF3661	I
Y	JHU_Y.8485676	8485677	A	C	FI3	I
Y	JHU_Y.8536867	8536868	G	C	L758	I
Y	JHU_Y.8728973	8728974	G	T	PF3666	I
Y	JHU_Y.14073052	14073053	A	G	CTS1800	I
Y	JHU_Y.14847791	14847792	C	A	M170	I
Y	JHU_Y.14986988	14986989	G	T	CTS3517	I
Y	JHU_Y.15479898	15479899	A	T	CTS4209	I
Y	JHU_Y.15536869	15536870	T	C	CTS4273	I
Y	JHU_Y.15862841	15862842	T	C	CTS4848	I
Y	JHU_Y.16039880	16039881	T	C	CTS5150	I
Y	JHU_Y.16780747	16780748	G	C	CTS6265	I
Y	JHU_Y.16836078	16836079	A	C	CTS6343	I
Y	JHU_Y.16939793	16939794	T	A	CTS6497	I
Y	JHU_Y.17467525	17467526	A	G	PF3759	I
Y	JHU_Y.17692854	17692855	A	T	CTS7831	I
Y	JHU_Y.17924381	17924382	A	T	CTS8300	I
Y	JHU_Y.17940413	17940414	A	G	CTS8333	I
Y	JHU_Y.18018312	18018313	A	C	CTS8420	I
Y	JHU_Y.18257567	18257568	A	G	CTS8876	I
Y	JHU_Y.18927030	18927031	C	T	CTS9484	I
Y	JHU_Y.21067902	21067903	T	C	PF3794	I
Y	JHU_Y.21359406	21359407	G	C	L503	I
Y	JHU_Y.21402722	21402723	G	A	PF3800	I
Y	rs4322180	21535086	A	G	PF3807	I
Y	JHU_Y.21689727	21689728	G	A	FGC2412	I
Y	JHU_Y.21839182	21839183	G	A	PF3814	I
Y	JHU_Y.21841288	21841289	T	G	PF3815	I
Y	JHU_Y.22525420	22525421	G	T	PF3836	I
Y	JHU_Y.23113270	23113271	G	C	CTS11441	I
Y	JHU_Y.23154033	23154034	T	C	L847	I
Y	rs36044179	6938665	0	A	Page76	I (Notes)
Y	200610-399	15591474	0	T	M507	I (Notes)
Y	rs3912	21732339	T	A	M21	I (Notes)
Y	rs17250310	6677619	G	T	FGC2426	I1
Y	rs17316192	6681479	G	T	FGC2438	I1
Y	JHU_Y.6848559	6848560	0	T	CTS565	I1
Y	JHU_Y.6854052	6854053	C	G	CTS571	I1
Y	JHU_Y.7066304	7066305	T	C	CTS883	I1
Y	JHU_Y.8274658	8274659	G	C	V1771	I1
Y	JHU_Y.8820459	8820460	G	A	Z2730^	I1
Y	JHU_Y.13908003	13908004	0	T	FGC2471	I1
Y	JHU_Y.14047136	14047137	G	A	CTS1748	I1
Y	JHU_Y.14071003	14071004	A	T	L841	I1
Y	JHU_Y.14402996	14402997	A	G	CTS2644	I1
Y	JHU_Y.14454652	14454653	A	G	CTS2738^	I1
Y	JHU_Y.14981301	14981302	0	A	CTS3506	I1
Y	JHU_Y.15553582	15553583	0	C	CTS4295	I1
Y	JHU_Y.16258089	16258090	G	C	CTS5408	I1
Y	JHU_Y.16392706	16392707	T	G	L842	I1
Y	JHU_Y.16443963	16443964	0	T	CTS5705	I1
Y	JHU_Y.16478519	16478520	0	A	CTS5783	I1
Y	JHU_Y.16537054	16537055	G	C	CTS5891	I1
Y	JHU_Y.16869991	16869992	A	G	CTS6395	I1
Y	JHU_Y.17390795	17390796	0	A	CTS7267^	I1
Y	JHU_Y.18759668	18759669	0	T	L125	I1
Y	JHU_Y.18802688	18802689	0	T	CTS9288	I1
Y	JHU_Y.18855953	18855954	G	T	CTS9368^	I1
Y	JHU_Y.19273316	19273317	G	T	L740^	I1
Y	JHU_Y.19284992	19284993	0	T	CTS10140	I1
Y	rs966239	19563894	C	G	CTS10613	I1
Y	JHU_Y.21088296	21088297	0	A	Z2841	I1
Y	rs17250177	21309376	0	G	S22865	I1
Y	JHU_Y.21328124	21328125	0	C	Z2846	I1
Y	JHU_Y.21402850	21402851	T	C	Z2848	I1
Y	JHU_Y.21561967	21561968	C	A	Z2850	I1
Y	JHU_Y.22513725	22513726	C	A	L81	I1
Y	JHU_Y.22538924	22538925	A	G	Z2861	I1
Y	JHU_Y.22909672	22909673	T	C	CTS11036	I1
Y	JHU_Y.22914377	22914378	C	T	CTS11042	I1
Y	JHU_Y.22948590	22948591	0	A	CTS11091	I1
Y	JHU_Y.23150414	23150415	0	T	CTS11526	I1
Y	JHU_Y.23153785	23153786	0	A	CTS11534	I1
Y	JHU_Y.23957371	23957372	T	C	Z2885	I1
Y	JHU_Y.16536200	16536201	C	T	CTS5887	I1~
Y	JHU_Y.3626278	3626279	0	A	DF29^^	I1a
Y	JHU_Y.19103065	19103066	T	A	CTS9857	I1a~
Y	Y:16850779-A-T	16850779	T	A	CTS6364	I1a1
Y	2010-08-Y-2894	15591446	G	C	M227	I1a1a1a1a
Y	exm-rs34626372	8576009	0	A	L22	I1a1b1
Y	200610-274	15426005	T	C	P109	I1a1b1a1
Y	Y:7400134-G-A	7400134	0	G	L287	I1a1b1a4a1a
Y	Y:21892626-G-A	21892626	A	G	L258	I1a1b1a4a1a1
Y	Y:21868140-AG	21868140	0	A	Y17701	I1a1b1a4a1a1g3~
Y	Y:9847423-T-C	9847423	T	C	S244	I1a2
Y	Y:17863355-G-A	17863355	A	G	S440	I1a2a1a1a
Y	Y:22142382-G-T	22142382	T	G	S1953	I1a2a1a1a1
Y	Y:15711340-C-G	15711340	G	C	S296.1	I1a2b
Y	2010-08-Y-2862	14891535	T	C	S16522	I1a3a1a2b~
Y	Y:6753316-C-G	6753316	G	C	FGC7917.3	I1a8a~
Y	Y:16870183-G-C	16870183	0	G	CTS6397	I1b1
Y	JHU_Y.7728343	7728344	T	G	PF3644	I2
Y	JHU_Y.8211181	8211182	G	C	PF3651	I2
Y	JHU_Y.8443331	8443332	G	A	PF3658	I2
Y	JHU_Y.16459387	16459388	C	T	CTS5727	I2
Y	JHU_Y.19321948	19321949	T	C	CTS10194	I2
Y	JHU_Y.14238699	14238700	T	G	CTS2257	I2a
Y	JHU_Y.15349854	15349855	A	G	CTS4039	I2a
Y	JHU_Y.18581137	18581138	C	T	CTS8959	I2a
Y	JHU_Y.15984707	15984708	T	C	AM00521	I2a1a
Y	JHU_Y.18021837	18021838	G	A	AM00525	I2a1a
Y	JHU_Y.21612590	21612591	C	T	AM00526	I2a1a
Y	JHU_Y.22069172	22069173	G	A	AM00527	I2a1a
Y	JHU_Y.6874114	6874115	T	C	CTS595	I2a1a1
Y	exm-rs2032629	21865821	A	G	M26	I2a1a1a
Y	JHU_Y.23496559	23496560	A	G	L158	I2a1a1a
Y	JHU_Y.7247341	7247342	T	A	CTS1164	I2a1a1a~
Y	JHU_Y.8189056	8189057	G	A	PF3969	I2a1a1a~
Y	JHU_Y.8335942	8335943	T	G	PF3971	I2a1a1a~
Y	JHU_Y.13238817	13238818	T	G	PF3988	I2a1a1a~
Y	JHU_Y.16492381	16492382	G	A	CTS5821	I2a1a1a~
Y	JHU_Y.16620528	16620529	G	C	CTS6027	I2a1a1a~
Y	JHU_Y.21911726	21911727	0	A	PF4098	I2a1a1a~
Y	JHU_Y.22975527	22975528	T	A	CTS11143	I2a1a1a~
Y	JHU_Y.23159135	23159136	A	G	CTS11548	I2a1a1a~
Y	JHU_Y.23788110	23788111	C	G	PF4075	I2a1a1a~
Y	JHU_Y.24433558	24433559	T	C	PF4077	I2a1a1a~
Y	JHU_Y.8554848	8554849	C	T	PF3976	I2a1a1a1~
Y	JHU_Y.16345906	16345907	A	C	CTS5526	I2a1a1a1~
Y	JHU_Y.21257340	21257341	0	T	Y3992	I2a1a1a1~
Y	JHU_Y.7030409	7030410	G	C	CTS814	I2a1a1a1a1
Y	JHU_Y.21614112	21614113	0	C	PF4053	I2a1a1a1a1
Y	JHU_Y.22111641	22111642	G	A	PF4060	I2a1a1a1a1
Y	JHU_Y.23392581	23392582	G	T	CTS11972	I2a1a1a1a1
Y	Y:7317227-G-A	7317227	A	G	AM01300	I2a1a2
Y	Y:16233135-A-G	16233135	G	A	AM01266	I2a1a2
Y	Y:2785672-A-G	2785672	G	A	Z2575	I2a1a2~
Y	Y:16594452-A-G	16594452	G	A	AM01267	I2a1a2~
Y	Y:22513718-C-T	22513718	T	C	L161.1	I2a1a2a
Y	exm-rs7892900	7628484	T	C	P217	I2a1b
Y	rs17306657	13992338	G	C	P216	I2a1b
Y	JHU_Y.15228991	15228992	A	G	CTS3859	I2a1b
Y	rs7067532	17493630	G	T	P218	I2a1b
Y	rs17315680	18747493	C	G	M436	I2a1b
Y	JHU_Y.18926387	18926388	T	C	CTS9482	I2a1b
Y	JHU_Y.19077753	19077754	T	G	L181	I2a1b
Y	rs17316729	8353707	A	C	P221	I2a1b1
Y	rs17221964	15517851	G	T	P219	I2a1b1
Y	rs17315723	18888200	G	C	P222	I2a1b1
Y	Y:3436218-G-A	3436218	0	A	L706.1^^	I2a1b1~
Y	Y:18732197-A-G	18732197	0	A	CTS9183	I2a1b1a
Y	Y:18865320-G-A	18865320	A	G	L1195	I2a1b1a1a1
Y	exm-rs34441307	9791250	A	G	L137.1	I2a1b1a1a1a
Y	Y:19232160-C-T	19232160	T	C	CTS10057	I2a1b1a2
Y	Y:19255890-G-A	19255890	0	G	CTS10100	I2a1b1a2
Y	Y:7629205-C-T	7629205	T	C	L702	I2a1b1a2a
Y	Y:21763755-A-C	21763755	C	A	L801	I2a1b1a2b1
Y	Y:16889964-T-C	16889964	C	T	CTS6433	I2a1b1a2b1a2
Y	Y:18405788-C-T	18405788	T	C	L1198	I2a1b1a2b1a2a1a1a1a
Y	Y:17473966-G-T	17473966	T	G	Z190	I2a1b1a2b1a2a1a1a1a1a
Y	Y:23977120-A-C	23977120	C	A	Y4925	I2a1b1a2b1a2a2
Y	exm-rs7892889	15668070	G	A	L38	I2a1b2a
Y	rs7893033	16199051	C	T	L39	I2a1b2a
Y	rs7893015	16626617	G	A	L65.1	I2a1b2a
Y	Y:18887888-T-A	18887888	A	T	L597	I2a2
Y	JHU_Y.15944827	15944828	C	G	F313	I2a2a1a1a2
Y	JHU_Y.9982272	9982273	0	G	BY47568	I2a2a1b2
Y	JHU_Y.7190276	7190277	G	A	F922	IJ
Y	JHU_Y.8558968	8558969	T	A	P130	IJ
Y	JHU_Y.8590751	8590752	T	C	P127	IJ
Y	JHU_Y.8888299	8888300	A	G	F1450	IJ
Y	rs957431	8906357	T	C	F1460	IJ
Y	JHU_Y.13676376	13676377	T	G	FGC1574	IJ
Y	JHU_Y.14031333	14031334	A	T	M429	IJ
Y	JHU_Y.16422612	16422613	T	C	L775	IJ
Y	JHU_Y.16839809	16839810	T	C	CTS6349	IJ
Y	JHU_Y.17200868	17200869	A	G	CTS6932	IJ
Y	JHU_Y.18633083	18633084	A	C	F2794	IJ
Y	JHU_Y.18769673	18769674	G	C	CTS9240	IJ
Y	rs17315772	19038302	C	A	P124	IJ
Y	rs17315821	19166861	C	T	F4281	IJ
Y	JHU_Y.21225769	21225770	G	C	FGC1566	IJ
Y	JHU_Y.23069522	23069523	G	A	F3402	IJ
Y	JHU_Y.24426006	24426007	T	C	F3629	IJ
Y	rs9786714	7173143	G	A	L16	IJK
Y	JHU_Y.7629582	7629583	A	G	F3689	IJK
Y	JHU_Y.7702972	7702973	T	A	M2683	IJK
Y	JHU_Y.7792788	7792789	G	A	M2684	IJK
Y	JHU_Y.7065238	7065239	C	T	PF4505	J
Y	JHU_Y.7180975	7180976	A	G	CTS1068	J
Y	JHU_Y.7292719	7292720	C	T	F4072	J
Y	JHU_Y.8393498	8393499	A	G	F1167	J
Y	JHU_Y.8687144	8687145	T	G	F1381	J
Y	JHU_Y.9815200	9815201	C	T	PF4521	J
Y	JHU_Y.14084605	14084606	T	G	PF4535	J
Y	JHU_Y.14264858	14264859	A	G	F1744	J
Y	JHU_Y.14476550	14476551	A	T	CTS2769	J
Y	JHU_Y.14850934	14850935	G	C	L134	J
Y	JHU_Y.15602182	15602183	A	G	CTS4349	J
Y	JHU_Y.15913786	15913787	C	A	CTS4937	J
Y	JHU_Y.16180102	16180103	G	A	CTS5280	J
Y	JHU_Y.16268344	16268345	G	C	F2116	J
Y	JHU_Y.16401404	16401405	G	C	CTS5628	J
Y	JHU_Y.16475681	16475682	T	C	F2174	J
Y	JHU_Y.17367320	17367321	A	C	CTS7229	J
Y	JHU_Y.17495913	17495914	A	G	F2502	J
Y	JHU_Y.17605947	17605948	C	A	PF4567	J
Y	JHU_Y.17637445	17637446	C	T	CTS7738	J
Y	JHU_Y.17693209	17693210	G	A	CTS7832	J
Y	JHU_Y.17996246	17996247	G	A	PF4572	J
Y	JHU_Y.18084123	18084124	A	T	F2707	J
Y	JHU_Y.18257025	18257026	A	G	F2746	J
Y	JHU_Y.18552359	18552360	C	G	F2769	J
Y	JHU_Y.18695158	18695159	T	C	F2817	J
Y	JHU_Y.18773504	18773505	T	C	F2839	J
Y	JHU_Y.19508787	19508788	A	G	F3074	J
Y	JHU_Y.21097846	21097847	T	C	F3119	J
Y	JHU_Y.21858777	21858778	A	C	PF4595	J
Y	JHU_Y.21923738	21923739	T	A	FGC1599	J
Y	JHU_Y.22708655	22708656	T	C	F3347	J
Y	exm-rs13447352	22749853	C	A	M304	J
Y	JHU_Y.22808235	22808236	A	G	CTS10858	J
Y	JHU_Y.23088141	23088142	C	T	L778	J
Y	JHU_Y.23163700	23163701	A	C	CTS11571	J
Y	JHU_Y.23255728	23255729	T	A	CTS11765	J
Y	JHU_Y.23273015	23273016	A	G	CTS11787	J
Y	JHU_Y.23443975	23443976	G	A	CTS12047	J
Y	200610-311	2888477	C	G	M369	J (Notes)
Y	rs35874196	17614366	A	G	CTS7683	J (Notes)
Y	200610-152	21730357	C	A	M163	J (Notes)
Y	rs13447368	21878708	A	G	M289	J (Notes)
Y	200610-373	21904087	C	T	M327	J (Notes)
Y	Y:16227302-G-A	16227302	A	G	CTS5368	J1a
Y	exm-rs34043621	14486667	C	T	P58	J1a2a1a2
Y	exm1667591	6932171	C	G	L817	J1a2a1a2c1
Y	Y:19136821-A-G	19136821	0	A	L818	J1a2a1a2c1a
Y	Y:16212441-G-A	16212441	A	G	CTS5332	J1a2a1a2d2b2b2c4b1b1~
Y	JHU_Y.7068941	7068942	A	G	CTS886	J2
Y	JHU_Y.14969633	14969634	G	T	M172	J2
Y	JHU_Y.16542684	16542685	G	C	CTS5904	J2
Y	JHU_Y.19181062	19181063	A	T	F4283	J2
Y	JHU_Y.21292706	21292707	T	A	PF4925	J2
Y	JHU_Y.22024568	22024569	A	G	PF4597	J2
Y	JHU_Y.15704138	15704139	T	C	CTS4540	J2a
Y	JHU_Y.16310786	16310787	G	T	CTS5482	J2a
Y	JHU_Y.17904969	17904970	T	C	PF4974	J2a
Y	Y:21674327-A-G	21674327	G	A	L559	J2a
Y	rs3958589	21970721	T	G	L505	J2a
Y	JHU_Y.22711464	22711465	C	T	L212	J2a
Y	Y:22942897-T-C	22942897	C	T	L26	J2a1a
Y	rs34126399	23021978	G	A	F4326	J2a1a
Y	200610-265	21751330	A	G	M47	J2a1a1a2a2b
Y	rs2032628	21878809	T	A	M67	J2a1a1a2b2
Y	rs9341303	15025506	A	G	M260	J2a1a1a2b2a1a
Y	exm-rs2032648	21904023	C	T	M92	J2a1a1a2b2a1a
Y	Y:22725065-G-C	22725065	C	G	L397	J2a1a1b2a1b1
Y	Y:23243897-T-C	23243897	C	T	L398	J2a1a1b2a1b1
Y	exm-rs35248080	14286528	A	G	F4168	J2a1a4
Y	Y:14870114-T-G	14870114	G	T	L581	J2a2a
Y	200610-309	21878699	C	G	M340	J2a2a1a1a2b1
Y	Y:5359116-C-T	5359116	T	C	L282	J2b
Y	rs3903	7583480	T	G	M12	J2b
Y	rs2032667	15436316	A	G	M221	J2b
Y	Y:6932663-C-G	6932663	0	C	L283	J2b2a1
Y	Y:22204451-C-T	22204451	0	C	Z1298	J2b2a1a1a1a1a
Y	exm-rs3900	21730257	G	C	M9	K
Y	JHU_Y.8679842	8679843	T	G	P132	K~
Y	rs9786043	15472863	T	C	P131	K~
Y	rs17250121	20837553	T	C	P128	K~
Y	JHU_Y.16222560	16222561	T	C	M1221	K2b
Y	Y:28759645-C-T	28759645	T	C	P397^^	K2b1
Y	200610-283	13992279	A	G	P261	K2c
Y	Y:21165969-A-C	21165969	C	A	P263	K2c
Y	Y:2773163-T-C	2773163	0	T	L863	L
Y	Y:6885788-A-G	6885788	G	A	L878	L
Y	Y:7061548-C-T	7061548	0	C	L879	L
Y	rs2032607	14904859	T	C	M185	L
Y	Y:18076957-C-A	18076957	A	C	L1304	L
Y	exm1667844	21751449	T	C	M61	L
Y	200610-203	21739646	G	C	M27	L1a1
Y	200610-323	2893277	T	G	M349	L1b1
Y	exm-rs9341310	22737801	T	C	M274	L1b2a
Y	Y:15094275-C-T	15094275	T	C	CTS3648	LT [K1]
Y	Y:15811928-T-C	15811928	C	T	CTS4783	LT [K1]
Y	Y:16051555-A-G	16051555	G	A	CTS5175	LT [K1]
Y	rs3896	21609946	T	C	M5	M1
Y	Y:17678803-G-A	17678803	A	G	F2561	M1a2a2a1~
Y	Y:2740274-T-G	2740274	G	T	M387	M2
Y	200610-249	2658869	A	G	M177^^	M2a
Y	exm-rs9341278	15469724	A	G	M231	N
Y	200610-370	21741755	T	C	M178	N1a1a
Y	Y:7629512-C-A	7629512	A	C	L708	N1a1a1a
Y	Y:21621564-C-T	21621564	T	C	P298	N1a1a1a1
Y	Y:14570424-T-C	14570424	C	T	CTS2929	N1a1a1a1a1a
Y	rs4027562	6670461	G	T	L58	N1a1a1a1a1a1a2a1~
Y	Y:21463326-C-T	21463326	T	C	Z1936	N1a1a1a1a2
Y	Y:19219721-A-G	19219721	G	A	CTS10035	N1a1a1a1a2a1a
Y	Y:8557714-T-G	8557714	0	T	Z1941	N1a1a1a1a2a1a1a1a1
Y	rs9785766	2878213	T	C	S27742	N1a2a1b~
Y	Y:16492454-G-T	16492454	T	G	L731	N1b1a2b1a~
Y	rs16980641	19279765	G	A	P192	NO1 [K1a1]
Y	rs16980426	22214221	0	T	P193	NO1 [K1a1]
Y	rs2196155	22665262	G	A	P195.1	NO1 [K1a1]
Y	rs16980601	15415115	G	A	P191	O
Y	rs16980610	23634362	A	G	P188	O
Y	Y:21622006-C-T	21622006	T	C	F589	O1a
Y	rs11096433	21674068	T	C	L466	O1a
Y	200610-147	21762685	G	T	M119	O1a
Y	rs10465456	17156422	A	G	CTS6864	O1a1a
Y	200610-363	21907097	C	T	M110	O1a2
Y	rs2032609	21936138	T	C	M103	O1a2
Y	rs13447443	22739301	0	A	M268	O1b
Y	JHU_Y.19372699	19372700	A	G	F3033.1	O1b1a1
Y	200610-191	21285962	0	A	PK4	O1b1a1
Y	rs11575897	2655180	A	G	M176	O1b2
Y	Y:17331610-G-A	17331610	A	G	F400	O2
Y	Y:22735710-C-T	22735710	T	C	CTS10736	O2
Y	Y:22758116-A-G	22758116	G	A	CTS10753	O2
Y	Y:6383533-T-C	6383533	C	T	F27	O2a
Y	Y:17854151-C-A	17854151	A	C	CTS8153	O2a
Y	rs17276358	19179463	T	G	P197	O2a
Y	rs17276338	18842841	T	G	KL1	O2a1
Y	Y:22746786-T-C	22746786	C	T	KL2	O2a1
Y	rs35557642	17663478	T	G	F425	O2a1b1a1a1a1
Y	rs17276345	19171953	G	C	F526	O2a1b1a1a1a1
Y	rs2267801	2828196	C	T	IMS-JST021354	O2a2
Y	Y:19148128-T-C	19148128	0	T	F525	O2a2
Y	Y:28475679-A-G	28475679	0	A	CTS12099	O2a2b
Y	Y:6932191-GC	6932191	C	G	AM01856	O2a2b2a
Y	JHU_Y.7963030	7963031	G	T	P295	P or K2b2
Y	rs7893084	8134704	A	T	F115	P or K2b2
Y	JHU_Y.6931039	6931040	G	C	CTS655	P1 or K2b2a
Y	rs9786518	7549445	A	T	F83	P1 or K2b2a
Y	JHU_Y.7628899	7628900	A	G	F91	P1 or K2b2a
Y	JHU_Y.7848042	7848043	G	C	M1186	P1 or K2b2a
Y	rs9786743	7917959	G	A	M1187	P1 or K2b2a
Y	JHU_Y.8257660	8257661	G	A	M1190	P1 or K2b2a
Y	JHU_Y.8326617	8326618	T	C	M1192	P1 or K2b2a
Y	rs9786314	10077460	G	A	PF5887	P1 or K2b2a
Y	JHU_Y.13211698	13211699	T	A	PF5888	P1 or K2b2a
Y	JHU_Y.14864190	14864191	C	T	CTS3358	P1 or K2b2a
Y	rs9786251	15497285	C	G	M1216	P1 or K2b2a
Y	JHU_Y.15648414	15648415	T	C	CTS4437	P1 or K2b2a
Y	JHU_Y.16497019	16497020	C	T	F344	P1 or K2b2a
Y	JHU_Y.16535033	16535034	G	A	CTS5884	P1 or K2b2a
Y	JHU_Y.16713286	16713287	A	G	F359	P1 or K2b2a
Y	rs9786620	17341676	G	A	CTS7194	P1 or K2b2a
Y	rs7067512	17559652	C	T	CTS7604	P1 or K2b2a
Y	JHU_Y.18647145	18647146	C	A	M1240	P1 or K2b2a
Y	JHU_Y.18831083	18831084	G	A	F506	P1 or K2b2a
Y	JHU_Y.19144374	19144375	T	C	F524	P1 or K2b2a
Y	rs7067354	19315988	T	A	F536	P1 or K2b2a
Y	JHU_Y.20812227	20812228	C	T	F556	P1 or K2b2a
Y	JHU_Y.21570973	21570974	A	G	M1260	P1 or K2b2a
Y	JHU_Y.22003769	22003770	A	G	M1264	P1 or K2b2a
Y	rs3906452	22514081	T	G	L82	P1 or K2b2a
Y	rs9786351	22808370	T	C	CTS10859	P1 or K2b2a
Y	rs7892923	23431541	G	A	CTS12028	P1 or K2b2a
Y	JHU_Y.23993155	23993156	C	A	PF5982	P1 or K2b2a
Y	JHU_Y.8334874	8334875	G	A	P237	P1~ or K2b2a~
Y	JHU_Y.14433099	14433100	A	G	P244	P1~ or K2b2a~
Y	JHU_Y.15480546	15480547	G	C	L779	P1~ or K2b2a~
Y	JHU_Y.17470111	17470112	A	G	P230	P1~ or K2b2a~
Y	JHU_Y.17508336	17508337	T	C	P228	P1~ or K2b2a~
Y	JHU_Y.17881229	17881230	C	G	P239	P1~ or K2b2a~
Y	exm-rs2032631	21867787	A	G	M45	P1~ or K2b2a~
Y	rs4116821	22072340	G	C	P284	P1~ or K2b2a~
Y	JHU_Y.22094490	22094491	T	C	P283	P1~ or K2b2a~
Y	Y:7146647-C-T	7146647	0	C	CTS1014.1	P2a~
Y	2010-08-Y-4070	6932163	A	G	M3873.2	P2b1
Y	Y:8454150-A-C	8454150	C	A	F1215	Q1a
Y	200610-365	21907394	0	T	M120	Q1a1a
Y	Y:6851494-A-G	6851494	G	A	L712	Q1a2a
Y	Y:15033712-C-T	15033712	T	C	F3773	Q1b
Y	Y:16305155-T-C	16305155	C	T	F2122	Q1b
Y	rs34571834	18146921	A	G	L475	Q1b1
Y	rs35768544	19413335	A	G	L55	Q1b1
Y	Y:23391298-T-G	23391298	0	T	CTS11969	Q1b1a1
Y	Y:23391307-G-C	23391307	C	G	CTS11970	Q1b1a1
Y	Y:14315959-C-T	14315959	T	C	CTS2462	Q1b1a1a1e1a1~
Y	Y:8510540-C-T	8510540	T	C	M971	Q1b1a2
Y	Y:14449243-T-C	14449243	C	T	CTS2730	Q1b1a2
Y	kgp30522258	14903417	C	A	CTS3407	Q1b1a2a1b1a~
Y	Y:6931700-A-G	6931700	0	A	L529.1	Q1b2b1~
Y	Y:6886008-C-T	6886008	T	C	F850	Q1b2b1b2~
Y	rs13447377	21867718	0	C	M323.1	Q1b2b1b2b1~
Y	Y:6679787-A-C	6679787	C	A	F803	Q2
Y	Y:19136888-G-A	19136888	A	G	L275	Q2
Y	Y:8451013-G-A	8451013	A	G	F1213	Q2a
Y	Y:14235022-C-T	14235022	T	C	F1734	Q2a
Y	Y:14378880-C-T	14378880	T	C	F1780	Q2a
Y	Y:7219594-T-C	7219594	C	T	FGC1800	Q2a1a
Y	Y:18051798-A-C	18051798	C	A	FGC1917	Q2a1a1a
Y	Y:6949449-C-T	6949449	C	T	FGC1897	Q2a1a1a1
Y	JHU_Y.6701238	6701239	A	G	F33	R
Y	exm-rs1865680	6868118	A	G	F47	R
Y	rs9785710	7177189	A	G	F63	R
Y	rs9786915	8050994	C	G	P229	R
Y	rs9786223	14750668	C	A	CTS3229	R
Y	exm-rs2032658	15581983	G	A	M207	R
Y	JHU_Y.16629781	16629782	C	T	F356	R
Y	JHU_Y.16856356	16856357	C	T	F370	R
Y	JHU_Y.17285992	17285993	T	C	P224	R
Y	JHU_Y.18017527	18017528	T	G	F459	R
Y	rs9785743	21219443	G	A	M760	R
Y	JHU_Y.21263028	21263029	A	G	M764	R
Y	JHU_Y.21843089	21843090	G	C	P280	R
Y	JHU_Y.22818333	22818334	T	C	L1347	R
Y	JHU_Y.23035131	23035132	A	G	P232	R
Y	JHU_Y.24360963	24360964	A	G	F675	R
Y	200610-149	21867854	0	A	M157.1	R (Notes)
Y	rs2032622	21872886	0	A	M56	R (Notes)
Y	JHU_Y.7647356	7647357	A	G	P242	R1
Y	JHU_Y.7771130	7771131	A	G	P238	R1
Y	JHU_Y.7854411	7854412	G	A	F102	R1
Y	rs9786211	15377120	0	A	CTS4075	R1
Y	JHU_Y.15590341	15590342	T	G	P225	R1
Y	rs9786230	15818409	G	A	M689	R1
Y	rs7067486	16742224	G	A	L875	R1
Y	JHU_Y.21117887	21117888	C	T	P234	R1
Y	JHU_Y.21166357	21166358	G	T	P233	R1
Y	rs9786770	21917832	C	T	M781	R1
Y	rs9785928	22601068	C	T	L1352	R1
Y	rs2534636	2657176	T	C	Page65.2	R1a1
Y	Y:16520444-T-A	16520444	A	T	L122	R1a1
Y	rs17307105	15879017	G	A	L120	R1a1~
Y	exm-rs17222146	16315153	T	C	M512	R1a1a
Y	rs3908	21733168	D	I	M17	R1a1a
Y	rs17316771	8533735	A	G	M417	R1a1a1
Y	Y:8245045-C-T	8245045	T	C	PF6162	R1a1a1b
Y	Y:15588401-T-C	15588401	C	T	S198	R1a1a1b1a
Y	200610-185	24366464	0	A	M458	R1a1a1b1a1a
Y	Y:14896020-A-G	14896020	0	A	CTS3402	R1a1a1b1a2b3a
Y	Y:21628667-T-C	21628667	0	T	L365	R1a1a1b1a2b3a1a1b1
Y	Y:15453490-T-C	15453490	C	T	CTS4179	R1a1a1b1a3a1a
Y	Y:17293093-C-T	17293093	T	C	S223	R1a1a1b1a3a2
Y	Y:18175765-G-C	18175765	C	G	S345	R1a1a1b1a3a2
Y	Y:7552356-G-A	7552356	A	G	F992	R1a1a1b2
Y	Y:4521678-C-G	4521678	G	C	Z2124	R1a1a1b2a2
Y	Y:14477397-G-A	14477397	A	G	S4576	R1a1a1b2a2b
Y	rs9786184	2887824	A	C	M343	R1b
Y	rs9786148	7960019	A	G	L822	R1b
Y	rs9786194	9170545	A	C	M415	R1b
Y	JHU_Y.14193383	14193384	A	G	CTS2134	R1b
Y	JHU_Y.21183642	21183643	G	A	L780	R1b
Y	rs9786771	21995972	A	T	L506	R1b
Y	rs1276033	23992762	A	C	PF6272	R1b
Y	JHU_Y.7900882	7900883	A	C	FGC41	R1b1
Y	JHU_Y.8214826	8214827	T	C	PF6249	R1b1
Y	JHU_Y.15510063	15510064	G	T	CTS4244	R1b1
Y	JHU_Y.16773869	16773870	G	A	L761	R1b1
Y	JHU_Y.18026854	18026855	A	G	CTS8436	R1b1
Y	JHU_Y.18109554	18109555	A	C	CTS8612	R1b1
Y	JHU_Y.21558297	21558298	T	G	L1345	R1b1
Y	rs1276034	23984056	A	G	PF6271	R1b1
Y	JHU_Y.28733100	28733101	G	C	L389	R1b1a
Y	rs9785924	14116584	A	T	PF6451	R1b1a1
Y	JHU_Y.15239180	15239181	C	G	CTS3876	R1b1a1
Y	rs9786335	17732408	C	T	CTS7904	R1b1a1
Y	Y:17986687-A-C	17986687	A	C	PF6475	R1b1a1
Y	rs9786772	18617596	T	C	CTS9018	R1b1a1
Y	rs9785702	18656508	C	G	P297	R1b1a1
Y	JHU_Y.19020339	19020340	C	G	L502	R1b1a1
Y	JHU_Y.21312063	21312064	A	C	PF6498	R1b1a1
Y	JHU_Y.21358552	21358553	A	G	L585	R1b1a1
Y	JHU_Y.21801721	21801722	A	G	PF6506	R1b1a1
Y	JHU_Y.23403748	23403749	A	G	CTS11985	R1b1a1
Y	JHU_Y.23452964	23452965	C	T	PF6524	R1b1a1
Y	Y:23444054-T-C	23444054	C	T	M478	R1b1a1a1
Y	JHU_Y.2668455	2668456	T	C	PF6399	R1b1a1b
Y	JHU_Y.5166407	5166408	G	A	PF6411	R1b1a1b
Y	JHU_Y.7220726	7220727	G	A	F69	R1b1a1b
Y	JHU_Y.8070531	8070532	A	T	PF6430	R1b1a1b
Y	JHU_Y.8149347	8149348	G	A	L265	R1b1a1b
Y	JHU_Y.8194309	8194310	A	C	PF6432	R1b1a1b
Y	JHU_Y.8667178	8667179	G	A	PF6435	R1b1a1b
Y	JHU_Y.14079810	14079811	A	T	L762	R1b1a1b
Y	JHU_Y.14416215	14416216	A	G	CTS2664	R1b1a1b
Y	rs765557	17132580	T	C	CTS6832	R1b1a1b
Y	JHU_Y.17461477	17461478	C	T	CTS7400	R1b1a1b
Y	JHU_Y.18095335	18095336	C	A	CTS8591	R1b1a1b
Y	JHU_Y.18117192	18117193	T	C	CTS8627	R1b1a1b
Y	JHU_Y.18137830	18137831	C	T	CTS8665	R1b1a1b
Y	JHU_Y.18167402	18167403	T	C	CTS8728	R1b1a1b
Y	rs12176663	18180446	A	C	L500	R1b1a1b
Y	rs9786121	18381735	G	A	PF6482	R1b1a1b
Y	rs877756	18719565	C	T	PF6485	R1b1a1b
Y	JHU_Y.19054888	19054889	T	C	L757	R1b1a1b
Y	JHU_Y.19291358	19291359	C	T	CTS10149	R1b1a1b
Y	JHU_Y.20828794	20828795	A	G	PF6495	R1b1a1b
Y	JHU_Y.20838223	20838224	G	A	PF6496	R1b1a1b
Y	JHU_Y.21222867	21222868	G	C	PF6497	R1b1a1b
Y	JHU_Y.21554467	21554468	A	G	PF6265	R1b1a1b
Y	rs9786508	21581064	0	T	PF6503	R1b1a1b
Y	rs9785716	21784286	A	G	L1350	R1b1a1b
Y	rs7067226	21983827	T	C	PF6507	R1b1a1b
Y	JHU_Y.22796696	22796697	C	T	CTS10834	R1b1a1b
Y	rs17316372	23124367	T	G	CTS11468	R1b1a1b
Y	JHU_Y.23379253	23379254	A	G	CTS11948	R1b1a1b
Y	JHU_Y.24444621	24444622	T	C	L1351	R1b1a1b
Y	exm-rs9786140	8502236	A	G	L51	R1b1a1b1a
Y	JHU_Y.18907235	18907236	C	A	P310	R1b1a1b1a1
Y	2010-08-Y-2898	16751825	A	G	PF6543	R1b1a1b1a1a
Y	exm-rs16981293	8796078	T	C	M405	R1b1a1b1a1a1
Y	Y:19047132-C-T	19047132	T	C	S498	R1b1a1b1a1a1c1a
Y	Y:17735808-A-G	17735808	0	A	DF96	R1b1a1b1a1a1c1a2
Y	exm-rs17222279	16839499	0	G	M467	R1b1a1b1a1a1c2a1
Y	exm-rs34283263	22178569	A	G	L47	R1b1a1b1a1a1c2b1
Y	Y:7400278-G-A	7400278	A	G	L163	R1b1a1b1a1a1c2b1a1
Y	exm-rs13304625	19077409	G	A	L46	R1b1a1b1a1a1c2b1a1a
Y	rs13305785	17775928	0	T	CTS7976	R1b1a1b1a1a1c2b1a1a1
Y	rs35305904	23405659	0	C	CTS11988	R1b1a1b1a1a1c2b1a1a1
Y	Y:13221656-T-C	13221656	C	T	Z160	R1b1a1b1a1a1c2b1b
Y	Y:22908970-T-A	22908970	A	T	Z350	R1b1a1b1a1a1c2b1b
Y	Y:17765734-G-A	17765734	A	G	Z348	R1b1a1b1a1a1c2b2
Y	Y:22971392-C-G	22971392	G	C	S271	R1b1a1b1a1a1c2b2a
Y	Y:14746493-A-G	14746493	G	A	S1671.1	R1b1a1b1a1a1c2b2a1b1a
Y	Y:15921887-A-C	15921887	0	A	S384	R1b1a1b1a1a1c2b2a1b1a
Y	Y:22191144-C-T	22191144	T	C	S515	R1b1a1b1a1a1c2b2a1b1a
Y	Y:22823352-A-G	22823352	G	A	CTS10893	R1b1a1b1a1a1c2b2a1b1b1
Y	rs1367254	7989319	A	G	S27458	R1b1a1b1a1a1c2b2a1b1b1a4b
Y	Y:17375104-C-T	17375104	T	C	S1743	R1b1a1b1a1a1c2b2b
Y	Y:17663668-T-A	17663668	A	T	Z347	R1b1a1b1a1a1c2b2b
Y	Y:16585994-A-G	16585994	G	A	S505	R1b1a1b1a1a1c2b2b1
Y	JHU_Y.16310704	16310705	A	G	S356	R1b1a1b1a1a2a1a1
Y	JHU_Y.7571620	7571621	0	T	S450	R1b1a1b1a1a2a1a1~
Y	exm-rs1469371	18167479	G	A	S181	R1b1a1b1a1a2a1a1a1
Y	Y:16320197-C-T	16320197	C	T	Z262	R1b1a1b1a1a2a1b1a
Y	JHU_Y.8603395	8603396	0	A	F1343	R1b1a1b1a1a2a5
Y	JHU_Y.8469660	8469661	A	G	S359	R1b1a1b1a1a2a5~
Y	exm-rs7067305	14231292	0	G	L20	R1b1a1b1a1a2b1a1
Y	exm-rs34173183	24405862	T	C	S180	R1b1a1b1a1a2b1a1~
Y	Y:28462237-G-T	28462237	T	G	Z49	R1b1a1b1a1a2b1c
Y	JHU_Y.28632467	28632468	C	G	S461	R1b1a1b1a1a2c
Y	exm-rs20321	14902414	A	G	M222	R1b1a1b1a1a2c1a1a1a1a1
Y	Y:14331384-C-T	14331384	0	C	CTS2501	R1b1a1b1a1a2c1a1d
Y	Y:16992602-T-C	16992602	C	T	CTS6581	R1b1a1b1a1a2c1a1d
Y	Y:23154201-A-G	23154201	G	A	L1335	R1b1a1b1a1a2c1a1f
Y	Y:17246645-G-C	17246645	C	G	CTS7030	R1b1a1b1a1a2c1a1f1
Y	Y:23237322-C-T	23237322	T	C	CTS11722	R1b1a1b1a1a2c1a1f1
Y	exm1667683	14902456	G	A	L96	R1b1a1b1a1a2c1a3a1
Y	Y:6932688-G-A	6932688	A	G	FGC33132	R1b1a1b1a1a2c1a3a2a2c
Y	Y:15702775-T-C	15702775	C	T	S219	R1b1a1b1a1a2c1a4a
Y	Y:19033817-T-C	19033817	C	T	S868	R1b1a1b1a1a2c1a4b2
Y	Y:7061380-T-G	7061380	G	T	S280	R1b1a1b1a1a2c1a5b1a
Y	Y:2826066-C-G	2826066	G	C	DF25	R1b1a1b1a1a2c1a5b1a1
Y	Y:14407732-G-C	14407732	0	G	S281	R1b1a1b1a1a2c1a5b1a1a
Y	Y:15095379-A-G	15095379	G	A	CTS3655	R1b1a1b1a1a2c1a5b1a1a2
Y	Y:2883986-T-C	2883986	C	T	CTS300	R1b1a1b1a1a2c1b
Y	exm-rs35199432	21253443	0	A	L238	R1b1a1b1a1a2d
Y	Y:17508792-G-A	17508792	A	G	DF88	R1b1a1b1a1a2e1
Y	Y:7186135-G-C	7186135	C	G	CTS1078	R1b1a1b1b
Y	Y:18099054-C-T	18099054	0	C	V69	R1b1b2a2a1
Y	Y:20834667-C-T	20834667	T	C	M479	R2
Y	200610-280	8335203	A	G	P249	R2a
Y	200610-208	18028669	G	C	P267	R2a2
Y	Y:21778964-A-G	21778964	G	A	L723	R2a2b1b2b1
Y	Y:2722677-GA	2722677	A	G	FGC50198	R2b
Y	200610-359	14001024	A	T	P202	S1a1b
Y	Y:14487066-T-G	14487066	0	T	P57	S1a1b1a
Y	Y:14482194-G-A	14482194	A	G	P61	S1a1b1b
Y	Y:6794129-G-A	6794129	A	G	CTS493	T
Y	Y:6854139-C-T	6854139	T	C	CTS573	T
Y	exm1667677	14898163	A	G	M184	T
Y	rs9341308	22738775	G	A	M272	T
Y	rs13447374	15030767	G	T	M320	T (Notes)
Y	Y:14266253-A-G	14266253	G	A	CTS2336	T1~
Y	Y:16224726-G-A	16224726	A	G	CTS5364	T1a
Y	Y:6837868-A-G	6837868	G	A	CTS550	T1a1
Y	Y:16350661-A-C	16350661	C	A	CTS5542	T1a1
Y	Y:7091745-T-C	7091745	C	T	CTS931	T1a1a
Y	Y:14389760-G-A	14389760	A	G	CTS2611	T1a1a
Y	Y:14343435-C-A	14343435	A	C	Z713	T1a1a1b2b2
Y	Y:17553410-C-A	17553410	A	C	FGC3993	T1a1a1b2b2
Y	Y:18061004-G-T	18061004	T	G	CTS8512	T1a1a1b2b2
Y	Y:14529342-C-A	14529342	A	C	CTS2860	T1a1a1b2b2b1a
Y	Y:23390048-C-T	23390048	T	C	CTS11968	T1a1a1b2b2b1a
Y	Y:16018726-C-T	16018726	T	C	P321	T1a1a1c~

## Sheet: Emirati_Y_haps
ID	dataset	Population	tribe	haplogroup	mutation	collapsed for plot
4160	Emirati	Sharjah	S2	A1b1b2b	A1b1-M13	A
2238	Emirati	Abu Dhabi		B2	B-M182	B
12	Emirati	Abu Dhabi	AD12	B2a1a	B-M109	B
S280	Emirati	Ras Al Khaimah		C1a2a	C-V182	C
751	Emirati	Abu Dhabi	AD9	C1b1a1a1	C-Z5895	C
2947	Emirati	Abu Dhabi		C1b1a1a1	C-Z5895	C
S207	Emirati	Abu Dhabi	AD13	E1b1a1a1a	E-M58	E1b1a
FG56	Emirati	Abu Dhabi	AD14	E1b1a1a1a	E-M58	E1b1a
931	Emirati	Ras Al Khaimah	RAK1	E1b1a1a1a	E-M58	E1b1a
3902	Emirati	Ras Al Khaimah	RAK1	E1b1a1a1a	E-M58	E1b1a
4125	Emirati	Abu Dhabi	AD2	E1b1a1a1c1a1	E-P252	E1b1a
831	Emirati	Abu Dhabi	AD9	E1b1a1a1c1a1	E-P252	E1b1a
FG45	Emirati	Abu Dhabi		E1b1a1a1c1a1	E-P252	E1b1a
S404	Emirati	Ajman		E1b1a1a1c1a1	E-P252	E1b1a
3020	Emirati	Dubai		E1b1a1a1c1a1	E-P252	E1b1a
2406	Emirati	Fujairah		E1b1a1a1c1a1	E-P252	E1b1a
4093	Emirati	Fujairah		E1b1a1a1c1a1	E-P252	E1b1a
3913	Emirati	Fujairah		E1b1a1a1c1a1	E-P252	E1b1a
S147	Emirati	Ras Al Khaimah	RAK1	E1b1a1a1c1a1	E-P252	E1b1a
S337	Emirati	Ras Al Khaimah	RAK1	E1b1a1a1c1a1	E-P252	E1b1a
1074	Emirati	Ras Al Khaimah	RAK3	E1b1a1a1c1a1	E-P252	E1b1a
1612	Emirati	Ras Al Khaimah	RAK6	E1b1a1a1c1a1	E-P252	E1b1a
2097	Emirati	Ras Al Khaimah	RAK6	E1b1a1a1c1a1	E-P252	E1b1a
634	Emirati	Ras Al Khaimah	RAK7	E1b1a1a1c1a1	E-P252	E1b1a
4432	Emirati	Ras Al Khaimah	RAK8	E1b1a1a1c1a1	E-P252	E1b1a
3544	Emirati	Ras Al Khaimah	RAK9	E1b1a1a1c1a1	E-P252	E1b1a
2423	Emirati	Sharjah	S1	E1b1a1a1c1a1	E-P252	E1b1a
S55	Emirati	Sharjah		E1b1a1a1c1a1	E-P252	E1b1a
4466	Emirati	Umm Al Quwain	UAQ1	E1b1a1a1c1a1	E-P252	E1b1a
839	Emirati	Abu Dhabi	AD4	E1b1a1a1d1	E-M4254	E1b1a
S332	Emirati	Abu Dhabi		E1b1a1a1d1	E-M4254	E1b1a
1757	Emirati	Abu Dhabi		E1b1a1a1d1	E-M4254	E1b1a
3641	Emirati	Abu Dhabi		E1b1a1a1d1	E-M4254	E1b1a
S473	Emirati	Dubai		E1b1a1a1d1	E-M4254	E1b1a
S263	Emirati	Ras Al Khaimah	RAK6	E1b1a1a1d1	E-M4254	E1b1a
1844	Emirati	Abu Dhabi	AD1	E1b1a1a1d1a	E-U290	E1b1a
1322	Emirati	Abu Dhabi	AD12	E1b1a1a1d1a	E-U290	E1b1a
3038	Emirati	Fujairah	F5	E1b1a1a1d1a	E-U290	E1b1a
3268	Emirati	Fujairah		E1b1a1a1d1a	E-U290	E1b1a
1366	Emirati	Fujairah		E1b1a1a1d1a	E-U290	E1b1a
2516	Emirati	Abu Dhabi	AD6	E1b1b1a1a1b	E-V32	E1b1b
1743	Emirati	Umm Al Quwain	UAQ1	E1b1b1a1a1b	E-V32	E1b1b
1086	Emirati	Abu Dhabi	AD7	E1b1b1a1b1a	E-V13	E1b1b
S291	Emirati	Fujairah		E1b1b1a1b1a	E-V13	E1b1b
S447	Emirati	Ras Al Khaimah	RAK2	E1b1b1a1b1a	E-V13	E1b1b
3465	Emirati	Ras Al Khaimah	RAK3	E1b1b1a1b1a	E-V13	E1b1b
3656	Emirati	Sharjah	S1	E1b1b1a1b1a	E-V13	E1b1b
S409	Emirati	Abu Dhabi	AD1	E1b1b1a1b2	E-L677	E1b1b
616	Emirati	Abu Dhabi	AD2	E1b1b1a1b2	E-L677	E1b1b
619	Emirati	Abu Dhabi	AD3	E1b1b1a1b2	E-L677	E1b1b
1189	Emirati	Abu Dhabi	AD3	E1b1b1a1b2	E-L677	E1b1b
3745	Emirati	Abu Dhabi	AD5	E1b1b1a1b2	E-L677	E1b1b
1709	Emirati	Abu Dhabi	AD6	E1b1b1a1b2	E-L677	E1b1b
S282	Emirati	Abu Dhabi	AD7	E1b1b1a1b2	E-L677	E1b1b
1772	Emirati	Abu Dhabi	AD8	E1b1b1a1b2	E-L677	E1b1b
873	Emirati	Abu Dhabi	AD9	E1b1b1a1b2	E-L677	E1b1b
2254	Emirati	Abu Dhabi	AD12	E1b1b1a1b2	E-L677	E1b1b
2916	Emirati	Abu Dhabi	AD12	E1b1b1a1b2	E-L677	E1b1b
FG48	Emirati	Abu Dhabi	AD12	E1b1b1a1b2	E-L677	E1b1b
S303	Emirati	Abu Dhabi	AD12	E1b1b1a1b2	E-L677	E1b1b
S430	Emirati	Abu Dhabi	AD12	E1b1b1a1b2	E-L677	E1b1b
S260	Emirati	Abu Dhabi	AD16	E1b1b1a1b2	E-L677	E1b1b
FG37	Emirati	Abu Dhabi		E1b1b1a1b2	E-L677	E1b1b
S413	Emirati	Abu Dhabi		E1b1b1a1b2	E-L677	E1b1b
S50	Emirati	Abu Dhabi		E1b1b1a1b2	E-L677	E1b1b
2228	Emirati	Dubai		E1b1b1a1b2	E-L677	E1b1b
1060	Emirati	Fujairah		E1b1b1a1b2	E-L677	E1b1b
1948	Emirati	Ras Al Khaimah	RAK5	E1b1b1a1b2	E-L677	E1b1b
S323	Emirati	Ras Al Khaimah	RAK5	E1b1b1a1b2	E-L677	E1b1b
3910	Emirati	Ras Al Khaimah	RAK6	E1b1b1a1b2	E-L677	E1b1b
678	Emirati	Ras Al Khaimah		E1b1b1a1b2	E-L677	E1b1b
3368	Emirati	Ras Al Khaimah		E1b1b1a1b2	E-L677	E1b1b
773	Emirati	Sharjah		E1b1b1a1b2	E-L677	E1b1b
526	Emirati	Umm Al Quwain	UAQ1	E1b1b1a1b2	E-L677	E1b1b
2305	Emirati	Umm Al Quwain	UAQ1	E1b1b1a1b2	E-L677	E1b1b
3494	Emirati	Umm Al Quwain	UAQ1	E1b1b1a1b2	E-L677	E1b1b
4255	Emirati	Umm Al Quwain	UAQ1	E1b1b1a1b2	E-L677	E1b1b
S26	Emirati	Umm Al Quwain	UAQ1	E1b1b1a1b2	E-L677	E1b1b
S279	Emirati	Umm Al Quwain	UAQ1	E1b1b1a1b2	E-L677	E1b1b
617	Emirati	Abu Dhabi	AD13	E1b1b1b2	E-CTS5487	E1b1b
2950	Emirati	Ras Al Khaimah	RAK3	E1b1b1b2	E-CTS5487	E1b1b
1269	Emirati	Abu Dhabi	AD5	E1b1b1b2a	E-M123	E1b1b
S261	Emirati	Abu Dhabi	AD5	E1b1b1b2a	E-M123	E1b1b
FG66	Emirati	Abu Dhabi	AD12	E1b1b1b2a	E-M123	E1b1b
378	Emirati	Abu Dhabi	AD13	E1b1b1b2a	E-M123	E1b1b
3612	Emirati	Abu Dhabi	AD14	E1b1b1b2a	E-M123	E1b1b
475	Emirati	Abu Dhabi		E1b1b1b2a	E-M123	E1b1b
236	Emirati	Abu Dhabi		E1b1b1b2a	E-M123	E1b1b
344	Emirati	Abu Dhabi		E1b1b1b2a	E-M123	E1b1b
3311	Emirati	Abu Dhabi		E1b1b1b2a	E-M123	E1b1b
503	Emirati	Fujairah	F3	E1b1b1b2a	E-M123	E1b1b
2037	Emirati	Fujairah	F3	E1b1b1b2a	E-M123	E1b1b
S258	Emirati	Fujairah	F3	E1b1b1b2a	E-M123	E1b1b
S437	Emirati	Fujairah		E1b1b1b2a	E-M123	E1b1b
35	Emirati	Ras Al Khaimah	RAK1	E1b1b1b2a	E-M123	E1b1b
194	Emirati	Ras Al Khaimah	RAK1	E1b1b1b2a	E-M123	E1b1b
687	Emirati	Ras Al Khaimah	RAK1	E1b1b1b2a	E-M123	E1b1b
1113	Emirati	Ras Al Khaimah	RAK1	E1b1b1b2a	E-M123	E1b1b
1477	Emirati	Ras Al Khaimah	RAK1	E1b1b1b2a	E-M123	E1b1b
1521	Emirati	Ras Al Khaimah	RAK1	E1b1b1b2a	E-M123	E1b1b
2608	Emirati	Ras Al Khaimah	RAK1	E1b1b1b2a	E-M123	E1b1b
2692	Emirati	Ras Al Khaimah	RAK1	E1b1b1b2a	E-M123	E1b1b
3647	Emirati	Ras Al Khaimah	RAK1	E1b1b1b2a	E-M123	E1b1b
FG85	Emirati	Ras Al Khaimah	RAK1	E1b1b1b2a	E-M123	E1b1b
S120	Emirati	Ras Al Khaimah	RAK1	E1b1b1b2a	E-M123	E1b1b
S234	Emirati	Ras Al Khaimah	RAK1	E1b1b1b2a	E-M123	E1b1b
S243	Emirati	Ras Al Khaimah	RAK1	E1b1b1b2a	E-M123	E1b1b
1364	Emirati	Ras Al Khaimah	RAK2	E1b1b1b2a	E-M123	E1b1b
1741	Emirati	Ras Al Khaimah	RAK2	E1b1b1b2a	E-M123	E1b1b
2020	Emirati	Ras Al Khaimah	RAK2	E1b1b1b2a	E-M123	E1b1b
2193	Emirati	Ras Al Khaimah	RAK2	E1b1b1b2a	E-M123	E1b1b
2356	Emirati	Ras Al Khaimah	RAK2	E1b1b1b2a	E-M123	E1b1b
3579	Emirati	Ras Al Khaimah	RAK2	E1b1b1b2a	E-M123	E1b1b
3942	Emirati	Ras Al Khaimah	RAK2	E1b1b1b2a	E-M123	E1b1b
S148	Emirati	Ras Al Khaimah	RAK2	E1b1b1b2a	E-M123	E1b1b
S293	Emirati	Ras Al Khaimah	RAK2	E1b1b1b2a	E-M123	E1b1b
2966	Emirati	Ras Al Khaimah	RAK4	E1b1b1b2a	E-M123	E1b1b
3976	Emirati	Ras Al Khaimah	RAK4	E1b1b1b2a	E-M123	E1b1b
S7	Emirati	Ras Al Khaimah	RAK4	E1b1b1b2a	E-M123	E1b1b
604	Emirati	Ras Al Khaimah	RAK6	E1b1b1b2a	E-M123	E1b1b
630	Emirati	Ras Al Khaimah	RAK6	E1b1b1b2a	E-M123	E1b1b
2206	Emirati	Ras Al Khaimah	RAK6	E1b1b1b2a	E-M123	E1b1b
221	Emirati	Ras Al Khaimah		E1b1b1b2a	E-M123	E1b1b
S98	Emirati	Ras Al Khaimah		E1b1b1b2a	E-M123	E1b1b
S300	Emirati	Ras Al Khaimah		E1b1b1b2a	E-M123	E1b1b
1661	Emirati	Ras Al Khaimah		E1b1b1b2a	E-M123	E1b1b
1676	Emirati	Ras Al Khaimah		E1b1b1b2a	E-M123	E1b1b
2399	Emirati	Sharjah	S1	E1b1b1b2a	E-M123	E1b1b
4182	Emirati	Sharjah		E1b1b1b2a	E-M123	E1b1b
821	Emirati	Abu Dhabi	AD5	E2b1a1	E-M200	E2b
3737	Emirati	Abu Dhabi	AD9	E2b1a1	E-M200	E2b
607	Emirati	Fujairah		E2b1a1	E-M200	E2b
2127	Emirati	Fujairah		E2b1a1	E-M200	E2b
3732	Emirati	Ras Al Khaimah	RAK4	E2b1a1	E-M200	E2b
1857	Emirati	Sharjah	S1	E2b1a1	E-M200	E2b
1155	Emirati	Sharjah		E2b1a1	E-M200	E2b
2622	Emirati	Umm Al Quwain	UAQ1	E2b2	E-CTS1048	E2b
1406	Emirati	Abu Dhabi	AD8	G1	G-M342	G1
FG132	Emirati	Abu Dhabi	AD8	G1	G-M342	G1
2174	Emirati	Fujairah	F5	G1	G-M342	G1
1280	Emirati	Ras Al Khaimah		G1	G-M342	G1
1194	Emirati	Ras Al Khaimah	RAK1	G1b	G-L830	G1
3559	Emirati	Ras Al Khaimah	RAK1	G1b	G-L830	G1
522	Emirati	Abu Dhabi	AD14	G2a	G-P15	G2
1660	Emirati	Abu Dhabi	AD14	G2a	G-P15	G2
442	Emirati	Abu Dhabi	AD7	G2a2b	G-L30	G2
2840	Emirati	Ras Al Khaimah		G2a2b	G-L30	G2
2340	Emirati	Abu Dhabi	AD3	G2a2b2a1	G-CTS796	G2
2245	Emirati	Abu Dhabi	AD7	G2a2b2a1	G-CTS796	G2
2246	Emirati	Abu Dhabi	AD7	G2a2b2a1	G-CTS796	G2
2479	Emirati	Abu Dhabi	AD3	G2a2b2a1a1	G-PF3345	G2
1671	Emirati	Ras Al Khaimah	RAK3	G2a2b2a1a1	G-PF3345	G2
S206	Emirati	Umm Al Quwain	UAQ1	G2a2b2a1a1	G-PF3345	G2
FG89	Emirati	Sharjah	S2	H	H-L901	H
81	Emirati	Abu Dhabi	AD15	H1	H-M69	H
FG153	Emirati	Abu Dhabi		H1	H-M69	H
4397	Emirati	Abu Dhabi	AD7	H1a2a	H-Z4487	H
184	Emirati	Ras Al Khaimah	RAK5	H1b1	H-Apt	H
347	Emirati	Abu Dhabi	AD14	H3	H-Z5857	H
161	Emirati	Sharjah	S1	I2a1b	I-M423	I2
FG155	Emirati	Abu Dhabi	AD2	J1a	J-CTS5368	J1
FG137	Emirati	Fujairah	F3	J1a	J-CTS5368	J1
FG142	Emirati	Ras Al Khaimah	RAK8	J1a	J-CTS5368	J1
FG112	Emirati	Umm Al Quwain	UAQ1	J1a	J-CTS5368	J1
380	Emirati	Abu Dhabi	AD1	J1a2b	J-P58	J1
1002	Emirati	Abu Dhabi	AD1	J1a2b	J-P58	J1
2932	Emirati	Abu Dhabi	AD1	J1a2b	J-P58	J1
S19	Emirati	Abu Dhabi	AD1	J1a2b	J-P58	J1
S88	Emirati	Abu Dhabi	AD1	J1a2b	J-P58	J1
68	Emirati	Abu Dhabi	AD2	J1a2b	J-P58	J1
960	Emirati	Abu Dhabi	AD2	J1a2b	J-P58	J1
1018	Emirati	Abu Dhabi	AD2	J1a2b	J-P58	J1
1251	Emirati	Abu Dhabi	AD2	J1a2b	J-P58	J1
1642	Emirati	Abu Dhabi	AD2	J1a2b	J-P58	J1
2485	Emirati	Abu Dhabi	AD2	J1a2b	J-P58	J1
2547	Emirati	Abu Dhabi	AD2	J1a2b	J-P58	J1
698	Emirati	Abu Dhabi	AD3	J1a2b	J-P58	J1
4402	Emirati	Abu Dhabi	AD3	J1a2b	J-P58	J1
1077	Emirati	Abu Dhabi	AD4	J1a2b	J-P58	J1
1245	Emirati	Abu Dhabi	AD5	J1a2b	J-P58	J1
1696	Emirati	Abu Dhabi	AD7	J1a2b	J-P58	J1
2847	Emirati	Abu Dhabi	AD8	J1a2b	J-P58	J1
3060	Emirati	Abu Dhabi	AD9	J1a2b	J-P58	J1
695	Emirati	Abu Dhabi	AD10	J1a2b	J-P58	J1
850	Emirati	Abu Dhabi	AD10	J1a2b	J-P58	J1
1148	Emirati	Abu Dhabi	AD10	J1a2b	J-P58	J1
3398	Emirati	Abu Dhabi	AD10	J1a2b	J-P58	J1
3602	Emirati	Abu Dhabi	AD10	J1a2b	J-P58	J1
4050	Emirati	Abu Dhabi	AD10	J1a2b	J-P58	J1
FG47	Emirati	Abu Dhabi	AD10	J1a2b	J-P58	J1
FG59	Emirati	Abu Dhabi	AD10	J1a2b	J-P58	J1
S194	Emirati	Abu Dhabi	AD10	J1a2b	J-P58	J1
1751	Emirati	Abu Dhabi	AD12	J1a2b	J-P58	J1
S66	Emirati	Abu Dhabi	AD12	J1a2b	J-P58	J1
FG94	Emirati	Abu Dhabi	AD13	J1a2b	J-P58	J1
2324	Emirati	Abu Dhabi	AD15	J1a2b	J-P58	J1
4425	Emirati	Abu Dhabi	AD15	J1a2b	J-P58	J1
FG65	Emirati	Abu Dhabi	AD15	J1a2b	J-P58	J1
82	Emirati	Abu Dhabi	AD16	J1a2b	J-P58	J1
1631	Emirati	Abu Dhabi	AD16	J1a2b	J-P58	J1
300	Emirati	Abu Dhabi		J1a2b	J-P58	J1
548	Emirati	Abu Dhabi		J1a2b	J-P58	J1
724	Emirati	Abu Dhabi		J1a2b	J-P58	J1
1370	Emirati	Abu Dhabi		J1a2b	J-P58	J1
1464	Emirati	Abu Dhabi		J1a2b	J-P58	J1
1492	Emirati	Abu Dhabi		J1a2b	J-P58	J1
1558	Emirati	Abu Dhabi		J1a2b	J-P58	J1
2235	Emirati	Abu Dhabi		J1a2b	J-P58	J1
3001	Emirati	Abu Dhabi		J1a2b	J-P58	J1
3306	Emirati	Abu Dhabi		J1a2b	J-P58	J1
3322	Emirati	Abu Dhabi		J1a2b	J-P58	J1
4108	Emirati	Abu Dhabi		J1a2b	J-P58	J1
4183	Emirati	Abu Dhabi		J1a2b	J-P58	J1
FG8	Emirati	Abu Dhabi		J1a2b	J-P58	J1
S132	Emirati	Abu Dhabi		J1a2b	J-P58	J1
S231	Emirati	Abu Dhabi		J1a2b	J-P58	J1
S270	Emirati	Abu Dhabi		J1a2b	J-P58	J1
S281	Emirati	Abu Dhabi		J1a2b	J-P58	J1
S319	Emirati	Abu Dhabi		J1a2b	J-P58	J1
S434	Emirati	Abu Dhabi		J1a2b	J-P58	J1
796	Emirati	Abu Dhabi		J1a2b	J-P58	J1
2109	Emirati	Abu Dhabi		J1a2b	J-P58	J1
2137	Emirati	Abu Dhabi		J1a2b	J-P58	J1
4111	Emirati	Ajman		J1a2b	J-P58	J1
S56	Emirati	Ajman		J1a2b	J-P58	J1
498	Emirati	Dubai		J1a2b	J-P58	J1
3292	Emirati	Dubai		J1a2b	J-P58	J1
993	Emirati	Fujairah		J1a2b	J-P58	J1
2769	Emirati	Fujairah		J1a2b	J-P58	J1
683	Emirati	Ras Al Khaimah	RAK1	J1a2b	J-P58	J1
1061	Emirati	Ras Al Khaimah	RAK1	J1a2b	J-P58	J1
2919	Emirati	Ras Al Khaimah	RAK1	J1a2b	J-P58	J1
2979	Emirati	Ras Al Khaimah	RAK1	J1a2b	J-P58	J1
4178	Emirati	Ras Al Khaimah	RAK1	J1a2b	J-P58	J1
3591	Emirati	Ras Al Khaimah	RAK3	J1a2b	J-P58	J1
3003	Emirati	Ras Al Khaimah	RAK4	J1a2b	J-P58	J1
S111	Emirati	Ras Al Khaimah	RAK4	J1a2b	J-P58	J1
456	Emirati	Ras Al Khaimah	RAK5	J1a2b	J-P58	J1
2594	Emirati	Ras Al Khaimah	RAK6	J1a2b	J-P58	J1
1389	Emirati	Ras Al Khaimah	RAK8	J1a2b	J-P58	J1
1655	Emirati	Ras Al Khaimah	RAK9	J1a2b	J-P58	J1
482	Emirati	Ras Al Khaimah		J1a2b	J-P58	J1
4085	Emirati	Ras Al Khaimah		J1a2b	J-P58	J1
198	Emirati	Sharjah	S1	J1a2b	J-P58	J1
1617	Emirati	Sharjah	S1	J1a2b	J-P58	J1
1965	Emirati	Sharjah	S1	J1a2b	J-P58	J1
591	Emirati	Sharjah	S2	J1a2b	J-P58	J1
597	Emirati	Sharjah		J1a2b	J-P58	J1
458	Emirati	Sharjah		J1a2b	J-P58	J1
294	Emirati	Sharjah		J1a2b	J-P58	J1
1428	Emirati	Sharjah		J1a2b	J-P58	J1
4278	Emirati	Sharjah		J1a2b	J-P58	J1
2268	Emirati	Sharjah		J1a2b	J-P58	J1
2053	Emirati	Sharjah		J1a2b	J-P58	J1
1153	Emirati	Umm Al Quwain	UAQ1	J1a2b	J-P58	J1
2273	Emirati	Umm Al Quwain	UAQ1	J1a2b	J-P58	J1
2504	Emirati	Umm Al Quwain	UAQ1	J1a2b	J-P58	J1
2929	Emirati	Umm Al Quwain	UAQ1	J1a2b	J-P58	J1
909	Emirati	Abu Dhabi	AD1	J1a2b2a1	J-L65.2	J1
969	Emirati	Abu Dhabi	AD1	J1a2b2a1	J-L65.2	J1
1441	Emirati	Abu Dhabi	AD1	J1a2b2a1	J-L65.2	J1
1499	Emirati	Abu Dhabi	AD1	J1a2b2a1	J-L65.2	J1
2066	Emirati	Abu Dhabi	AD1	J1a2b2a1	J-L65.2	J1
2804	Emirati	Abu Dhabi	AD1	J1a2b2a1	J-L65.2	J1
4074	Emirati	Abu Dhabi	AD1	J1a2b2a1	J-L65.2	J1
4405	Emirati	Abu Dhabi	AD1	J1a2b2a1	J-L65.2	J1
S34	Emirati	Abu Dhabi	AD1	J1a2b2a1	J-L65.2	J1
S406	Emirati	Abu Dhabi	AD1	J1a2b2a1	J-L65.2	J1
495	Emirati	Abu Dhabi	AD2	J1a2b2a1	J-L65.2	J1
571	Emirati	Abu Dhabi	AD2	J1a2b2a1	J-L65.2	J1
S283	Emirati	Abu Dhabi	AD2	J1a2b2a1	J-L65.2	J1
2	Emirati	Abu Dhabi	AD3	J1a2b2a1	J-L65.2	J1
242	Emirati	Abu Dhabi	AD3	J1a2b2a1	J-L65.2	J1
338	Emirati	Abu Dhabi	AD3	J1a2b2a1	J-L65.2	J1
682	Emirati	Abu Dhabi	AD3	J1a2b2a1	J-L65.2	J1
1489	Emirati	Abu Dhabi	AD3	J1a2b2a1	J-L65.2	J1
3381	Emirati	Abu Dhabi	AD3	J1a2b2a1	J-L65.2	J1
3907	Emirati	Abu Dhabi	AD3	J1a2b2a1	J-L65.2	J1
S216	Emirati	Abu Dhabi	AD3	J1a2b2a1	J-L65.2	J1
1576	Emirati	Abu Dhabi	AD4	J1a2b2a1	J-L65.2	J1
1627	Emirati	Abu Dhabi	AD4	J1a2b2a1	J-L65.2	J1
3018	Emirati	Abu Dhabi	AD4	J1a2b2a1	J-L65.2	J1
3397	Emirati	Abu Dhabi	AD4	J1a2b2a1	J-L65.2	J1
1643	Emirati	Abu Dhabi	AD5	J1a2b2a1	J-L65.2	J1
4218	Emirati	Abu Dhabi	AD5	J1a2b2a1	J-L65.2	J1
1871	Emirati	Abu Dhabi	AD6	J1a2b2a1	J-L65.2	J1
2365	Emirati	Abu Dhabi	AD6	J1a2b2a1	J-L65.2	J1
4338	Emirati	Abu Dhabi	AD6	J1a2b2a1	J-L65.2	J1
286	Emirati	Abu Dhabi	AD7	J1a2b2a1	J-L65.2	J1
S274	Emirati	Abu Dhabi	AD7	J1a2b2a1	J-L65.2	J1
1510	Emirati	Abu Dhabi	AD8	J1a2b2a1	J-L65.2	J1
4082	Emirati	Abu Dhabi	AD8	J1a2b2a1	J-L65.2	J1
144	Emirati	Abu Dhabi	AD11	J1a2b2a1	J-L65.2	J1
1597	Emirati	Abu Dhabi	AD11	J1a2b2a1	J-L65.2	J1
2999	Emirati	Abu Dhabi	AD11	J1a2b2a1	J-L65.2	J1
S170	Emirati	Abu Dhabi	AD11	J1a2b2a1	J-L65.2	J1
S459	Emirati	Abu Dhabi	AD11	J1a2b2a1	J-L65.2	J1
1623	Emirati	Abu Dhabi	AD15	J1a2b2a1	J-L65.2	J1
308	Emirati	Abu Dhabi		J1a2b2a1	J-L65.2	J1
721	Emirati	Abu Dhabi		J1a2b2a1	J-L65.2	J1
1094	Emirati	Abu Dhabi		J1a2b2a1	J-L65.2	J1
1540	Emirati	Abu Dhabi		J1a2b2a1	J-L65.2	J1
1644	Emirati	Abu Dhabi		J1a2b2a1	J-L65.2	J1
1850	Emirati	Abu Dhabi		J1a2b2a1	J-L65.2	J1
2490	Emirati	Abu Dhabi		J1a2b2a1	J-L65.2	J1
3613	Emirati	Abu Dhabi		J1a2b2a1	J-L65.2	J1
3869	Emirati	Abu Dhabi		J1a2b2a1	J-L65.2	J1
4123	Emirati	Abu Dhabi		J1a2b2a1	J-L65.2	J1
S294	Emirati	Abu Dhabi		J1a2b2a1	J-L65.2	J1
S59	Emirati	Abu Dhabi		J1a2b2a1	J-L65.2	J1
S205	Emirati	Abu Dhabi		J1a2b2a1	J-L65.2	J1
S322	Emirati	Abu Dhabi		J1a2b2a1	J-L65.2	J1
3388	Emirati	Dubai		J1a2b2a1	J-L65.2	J1
4217	Emirati	Ras Al Khaimah	RAK1	J1a2b2a1	J-L65.2	J1
S196	Emirati	Ras Al Khaimah	RAK1	J1a2b2a1	J-L65.2	J1
2889	Emirati	Ras Al Khaimah	RAK3	J1a2b2a1	J-L65.2	J1
3473	Emirati	Ras Al Khaimah	RAK3	J1a2b2a1	J-L65.2	J1
911	Emirati	Ras Al Khaimah	RAK8	J1a2b2a1	J-L65.2	J1
2388	Emirati	Ras Al Khaimah	RAK8	J1a2b2a1	J-L65.2	J1
2553	Emirati	Ras Al Khaimah	RAK9	J1a2b2a1	J-L65.2	J1
233	Emirati	Ras Al Khaimah		J1a2b2a1	J-L65.2	J1
397	Emirati	Ras Al Khaimah		J1a2b2a1	J-L65.2	J1
1016	Emirati	Ras Al Khaimah		J1a2b2a1	J-L65.2	J1
1056	Emirati	Ras Al Khaimah		J1a2b2a1	J-L65.2	J1
1559	Emirati	Ras Al Khaimah		J1a2b2a1	J-L65.2	J1
1795	Emirati	Ras Al Khaimah		J1a2b2a1	J-L65.2	J1
2385	Emirati	Ras Al Khaimah		J1a2b2a1	J-L65.2	J1
3096	Emirati	Ras Al Khaimah		J1a2b2a1	J-L65.2	J1
3671	Emirati	Ras Al Khaimah		J1a2b2a1	J-L65.2	J1
4121	Emirati	Ras Al Khaimah		J1a2b2a1	J-L65.2	J1
2973	Emirati	Sharjah	S2	J1a2b2a1	J-L65.2	J1
FG134	Emirati	Sharjah	S2	J1a2b2a1	J-L65.2	J1
437	Emirati	Sharjah		J1a2b2a1	J-L65.2	J1
855	Emirati	Sharjah		J1a2b2a1	J-L65.2	J1
939	Emirati	Sharjah		J1a2b2a1	J-L65.2	J1
2969	Emirati	Sharjah		J1a2b2a1	J-L65.2	J1
1163	Emirati	Sharjah		J1a2b2a1	J-L65.2	J1
2071	Emirati	Sharjah		J1a2b2a1	J-L65.2	J1
FG121	Emirati	Sharjah		J1a2b2a1	J-L65.2	J1
2664	Emirati	Sharjah		J1a2b2a1	J-L65.2	J1
S366	Emirati	Sharjah		J1a2b2a1	J-L65.2	J1
486	Emirati	Umm Al Quwain	UAQ1	J1a2b2a1	J-L65.2	J1
3570	Emirati	Umm Al Quwain	UAQ1	J1a2b2a1	J-L65.2	J1
4344	Emirati	Umm Al Quwain	UAQ1	J1a2b2a1	J-L65.2	J1
2618	Emirati	Umm Al Quwain		J1a2b2a1	J-L65.2	J1
1463	Emirati	Abu Dhabi	AD2	J2a1	J-L26	J2
884	Emirati	Abu Dhabi	AD3	J2a1	J-L26	J2
4275	Emirati	Abu Dhabi	AD3	J2a1	J-L26	J2
3967	Emirati	Abu Dhabi	AD12	J2a1	J-L26	J2
361	Emirati	Abu Dhabi	AD13	J2a1	J-L26	J2
665	Emirati	Abu Dhabi	AD16	J2a1	J-L26	J2
1833	Emirati	Abu Dhabi	AD16	J2a1	J-L26	J2
3458	Emirati	Abu Dhabi		J2a1	J-L26	J2
FG146	Emirati	Fujairah	F1	J2a1	J-L26	J2
S94	Emirati	Fujairah	F2	J2a1	J-L26	J2
2301	Emirati	Fujairah	F6	J2a1	J-L26	J2
S431	Emirati	Fujairah	F6	J2a1	J-L26	J2
409	Emirati	Fujairah		J2a1	J-L26	J2
180	Emirati	Ras Al Khaimah	RAK7	J2a1	J-L26	J2
1337	Emirati	Ras Al Khaimah	RAK7	J2a1	J-L26	J2
1646	Emirati	Ras Al Khaimah	RAK7	J2a1	J-L26	J2
1885	Emirati	Ras Al Khaimah	RAK7	J2a1	J-L26	J2
314	Emirati	Ras Al Khaimah	RAK8	J2a1	J-L26	J2
2181	Emirati	Ras Al Khaimah	RAK8	J2a1	J-L26	J2
832	Emirati	Ras Al Khaimah		J2a1	J-L26	J2
420	Emirati	Sharjah	S2	J2a1	J-L26	J2
1659	Emirati	Sharjah		J2a1	J-L26	J2
1861	Emirati	Abu Dhabi		J2a1a	J-M47	J2
S183	Emirati	Ras Al Khaimah	RAK5	J2a1a	J-M47	J2
1157	Emirati	Ras Al Khaimah	RAK6	J2a1a	J-M47	J2
117	Emirati	Sharjah	S1	J2a1a	J-M47	J2
612	Emirati	Umm Al Quwain		J2a1a	J-M47	J2
1202	Emirati	Abu Dhabi	AD5	J2a1b	J-M67	J2
1949	Emirati	Abu Dhabi		J2a1b	J-M67	J2
FG95	Emirati	Abu Dhabi	AD12	J2a1b1	J-M92	J2
3632	Emirati	Abu Dhabi	AD14	J2a1b1	J-M92	J2
1586	Emirati	Fujairah		J2a1b1	J-M92	J2
1104	Emirati	Abu Dhabi	AD3	J2a1h	J-L24	J2
S450	Emirati	Abu Dhabi	AD3	J2a1h	J-L24	J2
1573	Emirati	Abu Dhabi	AD4	J2a1h	J-L24	J2
951	Emirati	Abu Dhabi		J2a1h	J-L24	J2
1886	Emirati	Abu Dhabi		J2a1h	J-L24	J2
FG108	Emirati	Dubai		J2a1h	J-L24	J2
2483	Emirati	Fujairah	F1	J2a1h	J-L24	J2
3746	Emirati	Ras Al Khaimah	RAK1	J2a1h	J-L24	J2
1365	Emirati	Ras Al Khaimah	RAK3	J2a1h	J-L24	J2
2264	Emirati	Ras Al Khaimah	RAK3	J2a1h	J-L24	J2
S27	Emirati	Ras Al Khaimah		J2a1h	J-L24	J2
S376	Emirati	Ras Al Khaimah		J2a1h	J-L24	J2
3964	Emirati	Sharjah	S1	J2a1h	J-L24	J2
605	Emirati	Sharjah	S2	J2a1h	J-L24	J2
3308	Emirati	Sharjah		J2a1h	J-L24	J2
3434	Emirati	Sharjah		J2a1h	J-L24	J2
488	Emirati	Umm Al Quwain	UAQ1	J2a1h	J-L24	J2
2543	Emirati	Ras Al Khaimah	RAK1	J2a2	J-L581	J2
1801	Emirati	Abu Dhabi	AD4	J2b	J-M12	J2
1666	Emirati	Abu Dhabi	AD5	J2b	J-M12	J2
394	Emirati	Abu Dhabi		J2b	J-M12	J2
1411	Emirati	Ras Al Khaimah	RAK4	J2b	J-M12	J2
323	Emirati	Sharjah	S1	J2b	J-M12	J2
3576	Emirati	Sharjah	S1	J2b	J-M12	J2
544	Emirati	Fujairah	F6	L1	L-M22	L
S92	Emirati	Fujairah	F6	L1	L-M22	L
S277	Emirati	Sharjah		L1	L-M22	L
FG135	Emirati	Abu Dhabi	AD5	L1a1	L-M27	L
2214	Emirati	Abu Dhabi	AD6	L1a1	L-M27	L
1257	Emirati	Abu Dhabi	AD7	L1a1	L-M27	L
3729	Emirati	Abu Dhabi	AD16	L1a1	L-M27	L
3723	Emirati	Abu Dhabi		L1a1	L-M27	L
966	Emirati	Ras Al Khaimah	RAK1	L1a1	L-M27	L
S324	Emirati	Ras Al Khaimah	RAK4	L1a1	L-M27	L
FG103	Emirati	Ras Al Khaimah	RAK5	L1a1	L-M27	L
843	Emirati	Sharjah	S2	L1a1	L-M27	L
846	Emirati	Sharjah	S2	L1a1	L-M27	L
404	Emirati	Sharjah		L1a1	L-M27	L
2083	Emirati	Sharjah		L1a1	L-M27	L
2898	Emirati	Umm Al Quwain	UAQ1	L1a1	L-M27	L
369	Emirati	Ras Al Khaimah	RAK5	Q1b1a1	Q-L245	Q
4248	Emirati	Ras Al Khaimah	RAK5	Q1b1a1	Q-L245	Q
4393	Emirati	Ras Al Khaimah	RAK5	Q1b1a1	Q-L245	Q
813	Emirati	Fujairah	F3	Q1b1a1a1a	Q-Y2225	Q
427	Emirati	Fujairah		Q1b1a1a1a	Q-Y2225	Q
FG114	Emirati	Ras Al Khaimah	RAK4	Q1b1a1a1a	Q-Y2225	Q
281	Emirati	Sharjah	S1	Q1b1a1a1a	Q-Y2225	Q
FG54	Emirati	Sharjah	S1	Q1b1a1a1a	Q-Y2225	Q
188	Emirati	Sharjah		Q1b1a1a1a	Q-Y2225	Q
331	Emirati	Abu Dhabi	AD5	R1a1a1b1a	R-Z282	R1a
3694	Emirati	Sharjah	S1	R1a1a1b1a	R-Z282	R1a
2683	Emirati	Abu Dhabi	AD3	R1a1a1b2	R-Z93	R1a
4439	Emirati	Abu Dhabi	AD3	R1a1a1b2	R-Z93	R1a
2148	Emirati	Abu Dhabi	AD5	R1a1a1b2	R-Z93	R1a
2015	Emirati	Abu Dhabi	AD6	R1a1a1b2	R-Z93	R1a
4001	Emirati	Ajman		R1a1a1b2	R-Z93	R1a
1794	Emirati	Fujairah	F1	R1a1a1b2	R-Z93	R1a
S166	Emirati	Fujairah	F1	R1a1a1b2	R-Z93	R1a
1619	Emirati	Fujairah	F4	R1a1a1b2	R-Z93	R1a
922	Emirati	Fujairah	F5	R1a1a1b2	R-Z93	R1a
3658	Emirati	Fujairah	F6	R1a1a1b2	R-Z93	R1a
3894	Emirati	Fujairah		R1a1a1b2	R-Z93	R1a
S390	Emirati	Ras Al Khaimah	RAK3	R1a1a1b2	R-Z93	R1a
128	Emirati	Ras Al Khaimah		R1a1a1b2	R-Z93	R1a
1758	Emirati	Sharjah	S1	R1a1a1b2	R-Z93	R1a
1897	Emirati	Sharjah	S1	R1a1a1b2	R-Z93	R1a
2088	Emirati	Sharjah	S1	R1a1a1b2	R-Z93	R1a
S25	Emirati	Sharjah	S1	R1a1a1b2	R-Z93	R1a
S57	Emirati	Sharjah	S1	R1a1a1b2	R-Z93	R1a
888	Emirati	Sharjah		R1a1a1b2	R-Z93	R1a
1725	Emirati	Sharjah		R1a1a1b2	R-Z93	R1a
1249	Emirati	Umm Al Quwain	UAQ1	R1a1a1b2	R-Z93	R1a
3350	Emirati	Abu Dhabi		R1a1a1b2a2	R-Z2124	R1a
S301	Emirati	Fujairah	F5	R1a1a1b2a2	R-Z2124	R1a
85	Emirati	Fujairah		R1a1a1b2a2	R-Z2124	R1a
882	Emirati	Ras Al Khaimah	RAK1	R1a1a1b2a2	R-Z2124	R1a
S125	Emirati	Ras Al Khaimah		R1a1a1b2a2	R-Z2124	R1a
1849	Emirati	Abu Dhabi	AD9	R1b1	R-P25_1	R1b
881	Emirati	Abu Dhabi		R1b1	R-P25_1	R1b
2644	Emirati	Abu Dhabi	AD7	R1b1a1	R-M478	R1b
1190	Emirati	Abu Dhabi	AD5	R1b1a2a	R-L23	R1b
S17	Emirati	Abu Dhabi		R1b1a2a	R-L23	R1b
FG87	Emirati	Abu Dhabi		R1b1a2a	R-L23	R1b
S209	Emirati	Abu Dhabi		R1b1a2a	R-L23	R1b
559	Emirati	Fujairah	F1	R1b1a2a	R-L23	R1b
589	Emirati	Fujairah	F1	R1b1a2a	R-L23	R1b
1701	Emirati	Fujairah	F1	R1b1a2a	R-L23	R1b
1840	Emirati	Fujairah	F1	R1b1a2a	R-L23	R1b
1953	Emirati	Fujairah	F1	R1b1a2a	R-L23	R1b
3508	Emirati	Fujairah	F1	R1b1a2a	R-L23	R1b
4046	Emirati	Fujairah	F1	R1b1a2a	R-L23	R1b
4051	Emirati	Fujairah	F1	R1b1a2a	R-L23	R1b
FG67	Emirati	Fujairah	F1	R1b1a2a	R-L23	R1b
FG97	Emirati	Fujairah	F1	R1b1a2a	R-L23	R1b
S298	Emirati	Fujairah	F1	R1b1a2a	R-L23	R1b
240	Emirati	Fujairah	F2	R1b1a2a	R-L23	R1b
243	Emirati	Fujairah	F2	R1b1a2a	R-L23	R1b
745	Emirati	Fujairah	F2	R1b1a2a	R-L23	R1b
1455	Emirati	Fujairah	F2	R1b1a2a	R-L23	R1b
1959	Emirati	Fujairah	F2	R1b1a2a	R-L23	R1b
3524	Emirati	Fujairah	F2	R1b1a2a	R-L23	R1b
FG24	Emirati	Fujairah	F2	R1b1a2a	R-L23	R1b
84	Emirati	Fujairah	F3	R1b1a2a	R-L23	R1b
4256	Emirati	Fujairah	F3	R1b1a2a	R-L23	R1b
267	Emirati	Fujairah	F4	R1b1a2a	R-L23	R1b
672	Emirati	Fujairah	F4	R1b1a2a	R-L23	R1b
2903	Emirati	Fujairah	F4	R1b1a2a	R-L23	R1b
3241	Emirati	Fujairah	F4	R1b1a2a	R-L23	R1b
3525	Emirati	Fujairah	F4	R1b1a2a	R-L23	R1b
3637	Emirati	Fujairah	F4	R1b1a2a	R-L23	R1b
FG107	Emirati	Fujairah	F5	R1b1a2a	R-L23	R1b
2414	Emirati	Fujairah		R1b1a2a	R-L23	R1b
2612	Emirati	Fujairah		R1b1a2a	R-L23	R1b
3995	Emirati	Fujairah		R1b1a2a	R-L23	R1b
245	Emirati	Fujairah		R1b1a2a	R-L23	R1b
436	Emirati	Fujairah		R1b1a2a	R-L23	R1b
3896	Emirati	Fujairah		R1b1a2a	R-L23	R1b
1719	Emirati	Ras Al Khaimah	RAK2	R1b1a2a	R-L23	R1b
2649	Emirati	Ras Al Khaimah	RAK4	R1b1a2a	R-L23	R1b
3888	Emirati	Ras Al Khaimah	RAK4	R1b1a2a	R-L23	R1b
4177	Emirati	Ras Al Khaimah	RAK4	R1b1a2a	R-L23	R1b
3053	Emirati	Ras Al Khaimah		R1b1a2a	R-L23	R1b
S362	Emirati	Ras Al Khaimah		R1b1a2a	R-L23	R1b
S143	Emirati	Ras Al Khaimah		R1b1a2a	R-L23	R1b
987	Emirati	Abu Dhabi	AD10	R1b1a2a1a2c1b2a	R-CTS6621	R1b
2961	Emirati	Fujairah	F1	R2a	R-L266	R2
1952	Emirati	Fujairah	F4	R2a	R-L266	R2
FG82	Emirati	Ras Al Khaimah	RAK5	R2a	R-L266	R2
4418	Emirati	Sharjah		R2a	R-L266	R2
S102	Emirati	Abu Dhabi	AD9	T1a	T-M70	T
3	Emirati	Abu Dhabi	AD13	T1a	T-M70	T
988	Emirati	Abu Dhabi		T1a	T-M70	T
1041	Emirati	Abu Dhabi		T1a	T-M70	T
2577	Emirati	Abu Dhabi		T1a1a	T-L208	T
351	Emirati	Fujairah	F6	T1a1a	T-L208	T
3418	Emirati	Fujairah		T1a1a	T-L208	T
277	Emirati	Abu Dhabi	AD1	T1a1a1a1a	T-P77	T
618	Emirati	Abu Dhabi	AD1	T1a1a1a1a	T-P77	T
841	Emirati	Abu Dhabi	AD1	T1a1a1a1a	T-P77	T
974	Emirati	Abu Dhabi	AD1	T1a1a1a1a	T-P77	T
1103	Emirati	Abu Dhabi	AD1	T1a1a1a1a	T-P77	T
1244	Emirati	Abu Dhabi	AD1	T1a1a1a1a	T-P77	T
1339	Emirati	Abu Dhabi	AD1	T1a1a1a1a	T-P77	T
1517	Emirati	Abu Dhabi	AD1	T1a1a1a1a	T-P77	T
1909	Emirati	Abu Dhabi	AD1	T1a1a1a1a	T-P77	T
2107	Emirati	Abu Dhabi	AD1	T1a1a1a1a	T-P77	T
2290	Emirati	Abu Dhabi	AD1	T1a1a1a1a	T-P77	T
2679	Emirati	Abu Dhabi	AD1	T1a1a1a1a	T-P77	T
2817	Emirati	Abu Dhabi	AD1	T1a1a1a1a	T-P77	T
2905	Emirati	Abu Dhabi	AD1	T1a1a1a1a	T-P77	T
3428	Emirati	Abu Dhabi	AD1	T1a1a1a1a	T-P77	T
3620	Emirati	Abu Dhabi	AD1	T1a1a1a1a	T-P77	T
3633	Emirati	Abu Dhabi	AD1	T1a1a1a1a	T-P77	T
3675	Emirati	Abu Dhabi	AD1	T1a1a1a1a	T-P77	T
4008	Emirati	Abu Dhabi	AD1	T1a1a1a1a	T-P77	T
4261	Emirati	Abu Dhabi	AD1	T1a1a1a1a	T-P77	T
FG129	Emirati	Abu Dhabi	AD1	T1a1a1a1a	T-P77	T
S451	Emirati	Abu Dhabi	AD2	T1a1a1a1a	T-P77	T
195	Emirati	Abu Dhabi	AD2	T1a1a1a1a	T-P77	T
415	Emirati	Abu Dhabi	AD2	T1a1a1a1a	T-P77	T
798	Emirati	Abu Dhabi	AD2	T1a1a1a1a	T-P77	T
927	Emirati	Abu Dhabi	AD2	T1a1a1a1a	T-P77	T
1070	Emirati	Abu Dhabi	AD2	T1a1a1a1a	T-P77	T
1270	Emirati	Abu Dhabi	AD2	T1a1a1a1a	T-P77	T
2574	Emirati	Abu Dhabi	AD2	T1a1a1a1a	T-P77	T
3261	Emirati	Abu Dhabi	AD2	T1a1a1a1a	T-P77	T
3897	Emirati	Abu Dhabi	AD2	T1a1a1a1a	T-P77	T
4284	Emirati	Abu Dhabi	AD2	T1a1a1a1a	T-P77	T
S20	Emirati	Abu Dhabi	AD2	T1a1a1a1a	T-P77	T
S45	Emirati	Abu Dhabi	AD2	T1a1a1a1a	T-P77	T
971	Emirati	Abu Dhabi	AD4	T1a1a1a1a	T-P77	T
3393	Emirati	Abu Dhabi	AD4	T1a1a1a1a	T-P77	T
S304	Emirati	Abu Dhabi	AD4	T1a1a1a1a	T-P77	T
2646	Emirati	Abu Dhabi	AD9	T1a1a1a1a	T-P77	T
1716	Emirati	Abu Dhabi	AD11	T1a1a1a1a	T-P77	T
1748	Emirati	Abu Dhabi		T1a1a1a1a	T-P77	T
2549	Emirati	Abu Dhabi		T1a1a1a1a	T-P77	T
2938	Emirati	Abu Dhabi		T1a1a1a1a	T-P77	T
3495	Emirati	Abu Dhabi		T1a1a1a1a	T-P77	T
4271	Emirati	Abu Dhabi		T1a1a1a1a	T-P77	T
S484	Emirati	Abu Dhabi		T1a1a1a1a	T-P77	T
1359	Emirati	Abu Dhabi		T1a1a1a1a	T-P77	T
4081	Emirati	Ajman		T1a1a1a1a	T-P77	T
FG105	Emirati	Ajman		T1a1a1a1a	T-P77	T
697	Emirati	Ras Al Khaimah	RAK3	T1a1a1a1a	T-P77	T
1994	Emirati	Umm Al Quwain		T1a1a1a1a	T-P77	T

## Sheet: Mito_mutations_on_array
Mitochondria	SNP_ID	position	allele1	allele2	mutation
Mitochondria	rs2853515	263	A	G	A11a
Mitochondria	MTReverseRNR1_7	750	A	G	A11a
Mitochondria	MitoG752A	750	A	G	A11a
Mitochondria	exm2216202	1005	G	A	A11a
Mitochondria	exm2216213	1438	A	G	A11a
Mitochondria	MitoA1738G	1736	G	A	A11a
Mitochondria	MTReverseRNR2_13	2706	A	G	A11a
Mitochondria	exm2216249	2706	A	G	A11a
Mitochondria	MTReverseND2_8	4769	A	G	A11a
Mitochondria	MitoG4770A	4769	A	G	A11a
Mitochondria	MTReverseND5_14	12705	A	G	A11a
Mitochondria	MitoT12706C	12705	A	G	A11a
Mitochondria	rs267606893	12705	A	G	A11a
Mitochondria	rs3135031	14766	G	A	A11a
Mitochondria	MTReverseCYB_23	15326	A	G	A11a
Mitochondria	MTReverseND5_15	12720	G	A	A12a
Mitochondria	rs2853500	12720	G	A	A12a
Mitochondria	MitoA15925G	15924	G	A	A15c
Mitochondria	exm-rs2853510	15924	G	A	A15c
Mitochondria	MTReverseRNR1_17	1442	A	G	A1a
Mitochondria	exm2216214	1442	A	G	A1a
Mitochondria	MTReverseCO2_13	8027	A	G	A2a
Mitochondria	MTReverseND4_34	12007	A	G	A2a
Mitochondria	rs2853497	12007	A	G	A2a
Mitochondria	rs28609979	11365	G	A	A2b
Mitochondria	rs1029293	6308	0	G	A2d
Mitochondria	exm2216420	12940	A	G	A2f
Mitochondria	MitoG16393A	16391	A	G	A2g
Mitochondria	MTReverseND1_1	3308	G	A	A2i
Mitochondria	200610-65	11536	0	G	A5a
Mitochondria	exm2216201	961	G	A	A5b
Mitochondria	rs3901846	499	A	G	B2a
Mitochondria	exm2216271	3547	0	A	B2a
Mitochondria	MitoT4978C	4977	G	A	B2a
Mitochondria	rs367934746	4977	0	A	B2a
Mitochondria	rs1029294	6473	0	G	B2a
Mitochondria	MitoT9951C	9950	G	A	B2a
Mitochondria	exm2216397	11177	A	G	B2a
Mitochondria	MTReverseND5_35	13590	A	G	B2a
Mitochondria	rs28357371	15535	0	G	B2a
Mitochondria	exm2216281	4123	0	A	B2d
Mitochondria	rs3900944	14049	0	G	B2e
Mitochondria	exm2216463	15077	A	G	B2i
Mitochondria	MTReverseDLOOP_1	16051	G	A	B2q
Mitochondria	rs117565943	16051	G	A	B2q
Mitochondria	rs3902405	5465	G	A	B4a
Mitochondria	rs28358872	6719	G	A	B4a
Mitochondria	MitoT10239C	10238	G	A	B4a
Mitochondria	rs28665937	6413	G	A	B4b
Mitochondria	MTReverseND4_31	11914	A	G	B4d
Mitochondria	exm2216436	13942	0	A	B4d
Mitochondria	rs28410416	6614	C	A	B4e
Mitochondria	rs28604589	13269	G	A	B4h
Mitochondria	exm-rs2853826	10398	G	A	B5a
Mitochondria	rs3134561	12361	G	A	B5b
Mitochondria	chrM_15223	15223	0	G	B5b
Mitochondria	rs3134742	15223	0	G	B5b
Mitochondria	rs3134743	15508	0	G	B5b
Mitochondria	exm2216481	15662	0	A	B5b
Mitochondria	rs3094281	15851	0	A	B5b
Mitochondria	MTReverseND5_48	13928	C	G	B6a
Mitochondria	exm-rs28625645	489	G	A	C1b
Mitochondria	rs28625645	489	G	A	C1b
Mitochondria	rs373945679	489	G	A	C1b
Mitochondria	MTReverseCO3_8	9540	G	A	C1b
Mitochondria	MitoC9541T	9540	G	A	C1b
Mitochondria	MTReverseND4_6	10873	G	A	C1b
Mitochondria	rs372777740	10873	G	A	C1b
Mitochondria	MitoA13264G	13263	G	A	C1b
Mitochondria	exm2216447	14318	G	A	C1b
Mitochondria	MTReverseCYB_3	14783	G	A	C1b
Mitochondria	MitoG15044A	15043	A	G	C1b
Mitochondria	MTReverseCYB_18	15301	A	G	C1b
Mitochondria	MitoA15302G	15301	A	G	C1b
Mitochondria	2010-08-MT-861	7697	A	G	C1d
Mitochondria	exm2216402	11969	A	G	C4a
Mitochondria	exm2216465	15204	G	A	C4a
Mitochondria	exm2216208	1243	G	A	C4c
Mitochondria	rs207460000	15148	A	G	C4c
Mitochondria	chrM_10454	10454	G	A	C5c
Mitochondria	2010-08-MT-874	7853	A	G	C7a
Mitochondria	MitoG3012A	3010	A	G	D1a
Mitochondria	exm2216256	3010	A	G	D1a
Mitochondria	MTReverseND2_25	5471	A	G	D1a
Mitochondria	exm2216340	8414	0	G	D1a
Mitochondria	rs28357678	14668	0	G	D1a
Mitochondria	exm-rs2853516	3316	A	G	D1e
Mitochondria	200610-25	11959	G	A	D2a
Mitochondria	exm2216261	3206	A	G	D4a
Mitochondria	rs372393340	14979	G	A	D4a
Mitochondria	200610-87	8020	A	G	D4b
Mitochondria	rs376130276	8020	A	G	D4b
Mitochondria	200610-112	3644	0	A	D4h
Mitochondria	exm2216400	11696	A	G	D4j
Mitochondria	exm-rs3928305	1719	A	G	D4m
Mitochondria	200610-7	5301	G	A	D5a
Mitochondria	rs2298011	9180	G	A	D5a
Mitochondria	200610-22	10397	0	A	D5a
Mitochondria	MTReverseND4_33	11944	G	A	D5a
Mitochondria	rs202136725	12026	0	A	D5a
Mitochondria	MTReverseRNR1_15	1048	A	G	D5b
Mitochondria	exm2216204	1048	A	G	D5b
Mitochondria	MitoT217C	217	G	A	D5c
Mitochondria	exm-rs41531144	217	G	A	D5c
Mitochondria	MTReverseND5_21	13105	G	A	D5c
Mitochondria	exm2216422	13105	G	A	D5c
Mitochondria	exm2216457	14927	G	A	D5c
Mitochondria	MTReverseDLOOP_60	16390	A	G	D5c
Mitochondria	exm-rs41378955	16390	A	G	D5c
Mitochondria	chrM_16274	16274	A	G	D6a
Mitochondria	rs376146541	13626	A	G	E1a
Mitochondria	200610-123	6392	G	A	F1a
Mitochondria	rs376513041	6392	G	A	F1a
Mitochondria	rs1970771	6962	A	G	F1a
Mitochondria	exm2216294	4732	G	A	F1b
Mitochondria	rs201250257	1734	0	G	F1d
Mitochondria	exm2216474	15402	A	G	F1d
Mitochondria	200610-94	12771	A	G	F1f
Mitochondria	MTReverseND5_16	12771	A	G	F1f
Mitochondria	rs374544185	12771	A	G	F1f
Mitochondria	exm2216267	3398	0	A	F1g
Mitochondria	MTReverseND4L_1	10586	A	G	F2a
Mitochondria	MitoG10587A	10586	A	G	F2a
Mitochondria	chrM_16092	16092	G	A	F2b
Mitochondria	exm2216268	3434	G	A	F3a
Mitochondria	rs373696707	15784	G	A	F3b
Mitochondria	rs199474665	3290	G	A	F4a
Mitochondria	MTReverseND4_8	10915	G	A	F4a
Mitochondria	rs2857285	10915	G	A	F4a
Mitochondria	rs374827511	10915	G	A	F4a
Mitochondria	MTReverseCYB_33	15670	G	A	F4a
Mitochondria	MitoT15671C	15670	G	A	F4a
Mitochondria	2010-08-MT-511	16399	G	A	F4a
Mitochondria	MTReverseDLOOP_61	16399	G	A	F4a
Mitochondria	200610-120	5108	0	A	G1a
Mitochondria	MTReverseCO2_10	7867	A	G	G1a
Mitochondria	exm2216471	15323	A	G	G1a
Mitochondria	exm2216489	15860	0	A	G1a
Mitochondria	exm2216501	16017	G	A	G1b
Mitochondria	exm2216378	9966	A	G	G1c
Mitochondria	MTReverseTA_1	5601	A	G	G2a
Mitochondria	MitoG9378A	9377	G	A	G2a
Mitochondria	MTReverseATP6_17	8877	G	A	G2b
Mitochondria	rs3135030	14470	G	A	H10a
Mitochondria	exm2216239	2259	A	G	H13a
Mitochondria	MTReverseCO2_14	8206	A	G	H13c
Mitochondria	rs28358883	8206	A	G	H13c
Mitochondria	rs141679944	16352	G	A	H14a
Mitochondria	exm2216259	3197	G	A	H14b
Mitochondria	MTReverseCO1_11	6253	G	A	H15a
Mitochondria	exm2216322	6253	G	A	H15a
Mitochondria	MTReverseND1_18	3915	A	G	H17a
Mitochondria	rs41524046	3915	A	G	H17a
Mitochondria	MitoT479C	477	0	A	H1c
Mitochondria	exm-rs3021088	5460	A	G	H1e
Mitochondria	MTReverseND2_7	4733	0	A	H1j
Mitochondria	MTReverseND4_15	11152	G	A	H26a
Mitochondria	MTReverseND5_32	13500	G	A	H26a
Mitochondria	chrM_2581	2581	0	A	H3b
Mitochondria	200610-23	10754	G	A	H3g
Mitochondria	2010-08-MT-158	12811	0	A	H3h
Mitochondria	rs28412942	408	0	T	H3v
Mitochondria	MitoT5443C	5442	G	A	H44b
Mitochondria	rs373606184	5442	G	A	H44b
Mitochondria	rs3134560	12192	A	G	H45a
Mitochondria	2010-08-MT-82	11560	0	A	H49a
Mitochondria	rs373206349	11560	0	A	H49a
Mitochondria	MitoA4025G	4024	0	A	H4a
Mitochondria	MitoT5005C	5004	G	A	H4a
Mitochondria	rs371360308	5004	G	A	H4a
Mitochondria	exm-rs41456348	4336	0	A	H5a
Mitochondria	MTReverseND2_12	5082	G	A	H5d
Mitochondria	exm2216389	10410	G	A	H5r
Mitochondria	rs145412228	239	G	A	H6a
Mitochondria	200610-37	16482	G	A	H6a
Mitochondria	rs57180882	14040	A	G	H6b
Mitochondria	exm2263321	9804	A	G	H6c
Mitochondria	MitoC15905T	15904	A	G	HV0a
Mitochondria	exm2263341	15904	A	G	HV0a
Mitochondria	exm-rs2853506	15218	G	A	HV1a
Mitochondria	MTReverseND5_13	12696	0	A	HV1b
Mitochondria	rs28474779	9336	G	A	HV2a
Mitochondria	rs41400048	250	G	A	I1a
Mitochondria	200610-82	6734	A	G	I1a
Mitochondria	MitoT10035C	10034	G	A	I1a
Mitochondria	exm2263322	10034	G	A	I1a
Mitochondria	rs374161571	10034	G	A	I1a
Mitochondria	MTReverseND5_4	12501	A	G	I1a
Mitochondria	rs28397767	12501	A	G	I1a
Mitochondria	exm2263327	13780	G	A	I1a
Mitochondria	MitoC16272T	16270	A	G	I1c
Mitochondria	MTReverseCYB_35	15758	G	A	I2a
Mitochondria	exm-rs41337244	15758	G	A	I2a
Mitochondria	MitoG16146A	16145	A	G	I2a
Mitochondria	MTReverseCO1_13	6480	A	G	I2d
Mitochondria	exm2216325	6480	A	G	I2d
Mitochondria	MTReverseND4_5	10819	G	A	I4a
Mitochondria	rs28358283	10819	G	A	I4a
Mitochondria	MitoA11252G	11251	G	A	J1b
Mitochondria	MTReverseND5_8	12612	G	A	J1b
Mitochondria	MTReverseCYB_27	15452	A	C	J1b
Mitochondria	exm-rs3088309	15452	A	C	J1b
Mitochondria	rs377204770	15452	A	G	J1b
Mitochondria	2010-08-MT-395	16069	A	G	J1b
Mitochondria	MTReverseDLOOP_2	16069	A	G	J1b
Mitochondria	exm-rs28357681	14798	G	A	J1c
Mitochondria	exm2216332	7476	A	G	J2a
Mitochondria	MitoG11378A	11377	A	G	J2a
Mitochondria	rs372532331	11377	A	G	J2a
Mitochondria	exm2216468	15257	A	G	J2a
Mitochondria	rs376262718	15257	A	G	J2a
Mitochondria	exm2216485	15812	A	G	J2b
Mitochondria	MTReverseRNR2_3	1811	G	A	K1a
Mitochondria	exm2216228	1811	G	A	K1a
Mitochondria	rs28358584	3480	G	A	K1a
Mitochondria	MitoA10551G	10550	G	A	K1a
Mitochondria	rs28358285	11299	G	A	K1a
Mitochondria	MTReverseND4_23	11467	G	A	K1a
Mitochondria	MitoA11468G	11467	G	A	K1a
Mitochondria	rs373240586	11467	G	A	K1a
Mitochondria	MTReverseTL2_2	12308	G	A	K1a
Mitochondria	exm-rs2853498	12308	G	A	K1a
Mitochondria	MTReverseND5_3	12372	A	G	K1a
Mitochondria	MitoT9717C	9716	G	A	K2a
Mitochondria	2010-08-MT-981	93	G	A	L0a
Mitochondria	MTReverseHV2_3	93	G	A	L0a
Mitochondria	200610-105	236	G	A	L0a
Mitochondria	MTReverseTFX_1	236	G	A	L0a
Mitochondria	M:827-A-G	825	G	A	L0a
Mitochondria	MTReverseRNR1_13	1018	A	G	L0a
Mitochondria	exm2216203	1018	A	G	L0a
Mitochondria	MTReverseRNR2_14	2758	A	G	L0a
Mitochondria	exm2216250	2758	A	G	L0a
Mitochondria	MitoT2887C	2885	G	A	L0a
Mitochondria	exm2216255	2885	G	A	L0a
Mitochondria	MTReverseND1_8	3516	A	C	L0a
Mitochondria	MTReverseND1_12	3594	A	G	L0a
Mitochondria	rs2854134	3594	A	G	L0a
Mitochondria	exm2216284	4312	A	G	L0a
Mitochondria	MTReverseTA_2	5603	A	G	L0a
Mitochondria	rs1029272	6185	G	A	L0a
Mitochondria	MTReverseCO1_30	7256	A	G	L0a
Mitochondria	MTReverseATP8_4	8468	A	G	L0a
Mitochondria	MTReverseCO3_15	9818	A	G	L0a
Mitochondria	rs2854139	9818	A	G	L0a
Mitochondria	MitoG10590A	10589	A	G	L0a
Mitochondria	MTReverseND4L_6	10688	A	G	L0a
Mitochondria	MitoG10689A	10688	A	G	L0a
Mitochondria	MTReverseND4_3	10810	G	A	L0a
Mitochondria	rs28358282	10810	G	A	L0a
Mitochondria	MTReverseND5_27	13276	G	A	L0a
Mitochondria	exm2216424	13276	G	A	L0a
Mitochondria	MTReverseND5_33	13506	A	G	L0a
Mitochondria	rs2857287	13506	A	G	L0a
Mitochondria	MTReverseND5_36	13650	A	G	L0a
Mitochondria	MitoC13651T	13650	A	G	L0a
Mitochondria	rs28357674	14308	G	A	L0a
Mitochondria	MTReverseCYB_12	15136	A	G	L0a
Mitochondria	rs2854124	15136	A	G	L0a
Mitochondria	MTReverseCYB_26	15431	A	G	L0a
Mitochondria	exm2216475	15431	A	G	L0a
Mitochondria	200610-136	12121	0	A	L0d
Mitochondria	MTReverseND5_30	13470	G	A	L0f
Mitochondria	rs371451099	14110	G	A	L0g
Mitochondria	MTReverseCSB3_1	357	C	A	L1b
Mitochondria	MTReverseCSB3_2	357	G	A	L1b
Mitochondria	rs28678375	357	G	A	L1b
Mitochondria	MTReverseRNR1_4	710	G	A	L1b
Mitochondria	rs28358575	1738	G	A	L1b
Mitochondria	MTReverseRNR2_9	2352	G	A	L1b
Mitochondria	exm2216242	2352	G	A	L1b
Mitochondria	MTReverseRNR2_15	2768	G	A	L1b
Mitochondria	exm2216251	2768	G	A	L1b
Mitochondria	MTReverseND1_14	3666	A	G	L1b
Mitochondria	MitoG3667A	3666	A	G	L1b
Mitochondria	MTReverseND2_9	5036	G	A	L1b
Mitochondria	rs28357982	5036	G	A	L1b
Mitochondria	MTReverseND2_10	5046	A	G	L1b
Mitochondria	MTReverseND2_23	5393	0	A	L1b
Mitochondria	MTReverseCO1_16	6548	A	G	L1b
Mitochondria	MTReverseND5_5	12519	G	A	L1b
Mitochondria	MTReverseND5_42	13789	G	A	L1b
Mitochondria	exm2216429	13789	G	A	L1b
Mitochondria	MTReverseND5_45	13880	A	C	L1b
Mitochondria	MTReverseND6_3	14178	G	A	L1b
Mitochondria	exm2216444	14178	G	A	L1b
Mitochondria	MTReverseND6_5	14203	G	A	L1b
Mitochondria	MTReverseCYB_2	14769	G	A	L1b
Mitochondria	MTReverseCSB2_2	316	A	G	L1c
Mitochondria	MTReverseATP6_21	9072	G	A	L1c
Mitochondria	MitoA9073G	9072	G	A	L1c
Mitochondria	rs367951226	9072	G	A	L1c
Mitochondria	MTReverseND5_31	13485	G	A	L1c
Mitochondria	rs28359176	13485	G	A	L1c
Mitochondria	MTReverseND5_52	14000	T	A	L1c
Mitochondria	exm2216440	14000	T	A	L1c
Mitochondria	MTReverseRNR2_16	2789	A	G	L2a
Mitochondria	rs28358581	2789	A	G	L2a
Mitochondria	MTReverseCO1_29	7175	G	A	L2a
Mitochondria	MitoT7176C	7175	G	A	L2a
Mitochondria	MTReverseCO1_31	7274	A	G	L2a
Mitochondria	MitoC7275T	7274	A	G	L2a
Mitochondria	MTReverseCO3_1	9221	G	A	L2a
Mitochondria	MTReverseND3_4	10115	G	A	L2a
Mitochondria	rs3899188	10115	G	A	L2a
Mitochondria	MTReverseND5_12	12693	G	A	L2a
Mitochondria	rs28359173	12693	G	A	L2a
Mitochondria	rs28359180	13803	G	A	L2a
Mitochondria	exm2216220	1706	A	G	L2b
Mitochondria	MTReverseRNR2_8	2332	A	G	L2b
Mitochondria	exm2216241	2332	A	G	L2b
Mitochondria	chrM_2358	2358	G	A	L2b
Mitochondria	exm2216243	2358	G	A	L2b
Mitochondria	chrM_4767	4767	G	A	L2b
Mitochondria	chrM_5331	5331	A	C	L2b
Mitochondria	exm2216303	5331	A	C	L2b
Mitochondria	chrM_5814	5814	G	A	L2b
Mitochondria	exm2216317	5814	G	A	L2b
Mitochondria	chrM_6713	6713	A	G	L2b
Mitochondria	chrM_8387	8387	A	G	L2b
Mitochondria	chrM_12948	12948	G	A	L2b
Mitochondria	chrM_14059	14059	G	A	L2b
Mitochondria	exm2216442	14059	G	A	L2b
Mitochondria	MTReverseCYB_14	15217	A	G	L2b
Mitochondria	MTReverseHPR	325	A	G	L2c
Mitochondria	MTReverseRNR1_2	680	G	A	L2c
Mitochondria	MTReverseRNR2_21	3200	A	T	L2c
Mitochondria	exm2216260	3200	A	T	L2c
Mitochondria	MTReverseND5_50	13958	C	G	L2c
Mitochondria	exm2216437	13958	C	G	L2c
Mitochondria	MTReverseCO3_10	9554	A	G	L2d
Mitochondria	MTReverseCYB_36	15777	0	G	L2d
Mitochondria	exm2263335	15889	0	A	L2e
Mitochondria	MTReverseND1_5	3450	A	G	L3b
Mitochondria	MTReverseCO1_10	6221	G	A	L3b
Mitochondria	MitoT6222C	6221	G	A	L3b
Mitochondria	MTReverseCO3_6	9449	A	G	L3b
Mitochondria	rs28358272	9449	A	G	L3b
Mitochondria	exm2216384	10086	G	A	L3b
Mitochondria	MTReverseND3_8	10373	A	G	L3b
Mitochondria	MTReverseND4_12	11002	G	A	L3b
Mitochondria	MTReverseND5_47	13914	A	C	L3b
Mitochondria	MTReverseCYB_40	15824	G	A	L3b
Mitochondria	exm2216486	15824	G	A	L3b
Mitochondria	MTReverseRNR1_11	921	G	A	L3d
Mitochondria	exm2216198	921	G	A	L3d
Mitochondria	MTReverseND5_46	13886	G	A	L3d
Mitochondria	MTReverseND6_8	14284	A	G	L3d
Mitochondria	rs28357673	14284	A	G	L3d
Mitochondria	MTReverseRNR2_4	1822	G	A	L3f
Mitochondria	MTReverseND1_3	3396	G	A	L3f
Mitochondria	MTReverseCO2_9	7819	A	C	L3f
Mitochondria	MTReverseATP6_1	8527	G	A	L3f
Mitochondria	MTReverseND4_22	11440	A	G	L3f
Mitochondria	200610-143	15514	G	A	L3f
Mitochondria	MTReverseCYB_29	15514	G	A	L3f
Mitochondria	200610-127	7861	G	A	L3h
Mitochondria	exm2216423	13135	A	G	L3k
Mitochondria	MTReverseCYB_21	15314	A	G	L3k
Mitochondria	exm2216470	15314	A	G	L3k
Mitochondria	MTReverseATP6_14	8817	G	A	L3x
Mitochondria	rs28529320	11485	G	A	L4a
Mitochondria	rs28502491	851	0	A	L5a
Mitochondria	rs2856981	3423	C	A	L5a
Mitochondria	MTReverseND2_14	5111	0	G	L5a
Mitochondria	chrM_6297	6297	G	A	L5a
Mitochondria	200610-13	7972	G	A	L5a
Mitochondria	exm2216394	11025	G	A	L5a
Mitochondria	rs28617642	15884	0	G	L5a
Mitochondria	exm2216448	14502	G	A	M10a
Mitochondria	rs368007903	14502	G	A	M10a
Mitochondria	2010-08-MT-550	215	G	A	M11a
Mitochondria	200610-102	125	G	A	M12a
Mitochondria	rs201027657	12358	G	A	M12a
Mitochondria	rs28488153	10790	G	A	M13a
Mitochondria	rs143372158	16381	0	A	M13c
Mitochondria	rs1978028	6671	G	A	M1a
Mitochondria	MTReverseCO1_20	6680	G	A	M1a
Mitochondria	MitoT6681C	6680	G	A	M1a
Mitochondria	exm2216200	951	A	G	M24a
Mitochondria	rs368463610	234	G	A	M27a
Mitochondria	MTReverseND4_13	11020	G	A	M27a
Mitochondria	rs2854127	1780	G	A	M2a
Mitochondria	200610-14	8502	G	A	M2a
Mitochondria	exm2216254	2831	0	G	M2b
Mitochondria	MitoT9900C	9899	G	A	M2b
Mitochondria	rs375589100	143	A	G	M32a
Mitochondria	200610-89	9064	0	G	M32a
Mitochondria	rs374065731	16344	A	G	M32a
Mitochondria	rs370821352	3588	A	G	M32c
Mitochondria	MTReverseND5_54	14130	0	G	M32c
Mitochondria	MTReverseND6_7	14260	0	A	M32c
Mitochondria	MTReverseND6_10	14527	0	A	M32c
Mitochondria	200610-100	15172	A	G	M32c
Mitochondria	MTReverseCYB_13	15172	A	G	M32c
Mitochondria	rs368653085	15625	A	G	M32c
Mitochondria	rs28759201	12561	A	G	M35a
Mitochondria	MitoG15929A	15928	A	G	M35b
Mitochondria	200610-2	2880	0	A	M42b
Mitochondria	rs41352944	930	A	G	M44a
Mitochondria	rs28719001	12880	C	A	M49a
Mitochondria	MTReverseND5_49	13934	A	G	M49a
Mitochondria	exm2263328	13934	A	G	M49a
Mitochondria	rs373105186	7859	A	G	M4a
Mitochondria	MTReverseND2_11	5054	G	C	M50a
Mitochondria	MTReverseCYB_22	15317	A	G	M51a
Mitochondria	rs2853507	15317	A	G	M51a
Mitochondria	rs28608480	12477	G	A	M5a
Mitochondria	chrM_14323	14323	A	G	M5a
Mitochondria	rs28456039	5319	G	A	M5c
Mitochondria	MTReverseND5_37	13651	G	A	M65a
Mitochondria	rs28379170	13401	G	A	M68a
Mitochondria	MTReverseATP6_22	9078	0	A	M69a
Mitochondria	200610-97	14544	A	G	M69a
Mitochondria	rs371485573	14544	A	G	M69a
Mitochondria	rs370471013	5558	G	A	M6a
Mitochondria	200610-135	10640	G	A	M6a
Mitochondria	MTReverseND4L_3	10640	G	A	M6a
Mitochondria	MitoG12851A	12850	G	A	M74a
Mitochondria	exm2216252	2772	0	G	M7a
Mitochondria	rs28516468	6455	0	G	M7a
Mitochondria	rs28411821	9824	0	A	M7a
Mitochondria	2010-08-MT-860	7684	0	A	M7b
Mitochondria	MTReverseCO1_7	6179	A	G	M8a
Mitochondria	exm2263319	8684	A	G	M8a
Mitochondria	2010-08-MT-27	1041	G	A	M9a
Mitochondria	exm2216266	3394	G	A	M9a
Mitochondria	MTReverseTW_2	5581	G	A	N10a
Mitochondria	chrM_15211	15211	A	G	N10a
Mitochondria	exm2263308	3736	A	G	N11b
Mitochondria	MTReverseND3_6	10321	G	A	N11b
Mitochondria	exm2216386	10321	G	A	N11b
Mitochondria	rs371701602	10321	G	A	N11b
Mitochondria	chrM_11204	11204	G	A	N11b
Mitochondria	exm2216398	11204	G	A	N11b
Mitochondria	200610-27	12822	G	A	N1b
Mitochondria	rs368688251	12822	G	A	N1b
Mitochondria	rs28358286	11674	A	G	N2a
Mitochondria	200610-60	10607	A	G	N9b
Mitochondria	200610-30	13183	0	A	N9b
Mitochondria	200610-34	14893	0	A	N9b
Mitochondria	200610-133	10118	0	A	P1d
Mitochondria	rs28357372	15607	G	A	P1d
Mitochondria	200610-113	3645	G	A	P3b
Mitochondria	rs374227446	3645	G	A	P3b
Mitochondria	rs369406268	15748	0	A	P3b
Mitochondria	MTReverseHV3_7	517	0	A	P4a
Mitochondria	200610-21	9587	G	A	P4a
Mitochondria	rs368160694	9587	0	A	P4a
Mitochondria	exm-rs28358279	10463	G	A	P4a
Mitochondria	200610-141	14512	0	A	P4a
Mitochondria	rs118203894	5843	0	A	Q1a
Mitochondria	200610-139	14025	0	A	Q1a
Mitochondria	MitoT16145C	16144	G	A	Q1a
Mitochondria	MTReverseCSB1	228	A	G	Q2a
Mitochondria	MitoG228A	228	A	G	Q2a
Mitochondria	exm-rs41323649	228	A	G	Q2a
Mitochondria	200610-61	11061	0	G	Q2a
Mitochondria	rs368709860	11061	0	G	Q2a
Mitochondria	rs200913192	15519	G	A	Q2a
Mitochondria	200610-48	4335	A	G	Q3a
Mitochondria	exm2216380	10031	G	A	R11b
Mitochondria	MitoA4918G	4917	G	A	R1a
Mitochondria	chrM_4917	4917	G	A	R1a
Mitochondria	exm2263338	4917	G	A	R1a
Mitochondria	rs377450783	4917	G	A	R1a
Mitochondria	chrM_13167	13167	G	A	R1b
Mitochondria	exm2263336	15940	0	A	R1b
Mitochondria	rs372025447	10685	A	G	R2b
Mitochondria	exm2216234	2056	A	G	R30a
Mitochondria	200610-137	12285	G	A	R6a
Mitochondria	200610-121	6248	G	A	R7a
Mitochondria	200610-4	3384	G	A	R8a
Mitochondria	rs372060972	3384	G	A	R8a
Mitochondria	200610-138	13215	G	A	R8a
Mitochondria	rs370716192	154	0	A	R8b
Mitochondria	exm2216478	15479	G	A	R9c
Mitochondria	rs3926883	12633	A	C	T1a
Mitochondria	MitoA16164G	16163	G	A	T1a
Mitochondria	chrM_11812	11812	G	A	T2a
Mitochondria	rs3088053	11812	G	A	T2a
Mitochondria	MitoT13966C	13965	0	A	T2a
Mitochondria	exm2216414	12397	G	A	T2h
Mitochondria	exm2263307	285	A	G	U1a
Mitochondria	rs28561372	15954	G	A	U1a
Mitochondria	exm2216218	1700	G	A	U2d
Mitochondria	200610-47	4025	A	G	U2d
Mitochondria	rs113683159	508	G	A	U2e
Mitochondria	MitoA3721G	3720	G	A	U2e
Mitochondria	rs376315750	3720	G	A	U2e
Mitochondria	MitoA5391G	5390	G	A	U2e
Mitochondria	rs41331648	6045	A	G	U2e
Mitochondria	rs41421644	13734	G	A	U2e
Mitochondria	exm2216492	15907	G	A	U2e
Mitochondria	rs374335946	9266	A	G	U3a
Mitochondria	rs376560129	6047	G	A	U4a
Mitochondria	exm2263334	15693	G	A	U4a
Mitochondria	MTReverseTF_1	629	G	A	U4d
Mitochondria	exm2216186	629	G	A	U4d
Mitochondria	exm-rs2853825	9477	A	G	U5a
Mitochondria	MTReverseND1_2	3348	G	A	U6a
Mitochondria	MitoA3349G	3348	G	A	U6a
Mitochondria	MTReverseCYB_17	15244	G	A	U6c
Mitochondria	rs28357369	15244	G	A	U6c
Mitochondria	rs28709356	10733	0	C	U8a
Mitochondria	rs376259144	14094	G	A	U9a
Mitochondria	rs200425229	8869	G	A	V1a
Mitochondria	MitoT11900C	11899	G	A	V7a
Mitochondria	MTReverseND1_7	3505	G	A	W1a
Mitochondria	rs3020602	5495	G	A	W1a
Mitochondria	rs28359168	11947	G	A	W1a
Mitochondria	MitoC12670T	12669	0	G	W1a
Mitochondria	rs375670059	12669	A	G	W1a
Mitochondria	exm2216443	14148	G	A	W1c
Mitochondria	exm2216211	1406	G	A	W3a
Mitochondria	exm2216280	4093	G	A	W6a
Mitochondria	exm2263329	13966	G	A	X2a
Mitochondria	exm2216482	15672	0	A	X3a
Mitochondria	rs376317576	0	I	D
Mitochondria	rs369070397	103	A	G
Mitochondria	rs3883865	346	0	A
Mitochondria	rs367806025	353	0	I
Mitochondria	rs28661787	515	G	A
Mitochondria	rs78064880	523	0	D
Mitochondria	rs369808311	564	0	D
Mitochondria	rs78894381	569	I	D
Mitochondria	exm2216185	606	0	A
Mitochondria	rs118203887	622	0	G
Mitochondria	rs28608982	641	0	A
Mitochondria	MTReverseTF_2	647	0	A
Mitochondria	MTReverseRNR1_1	678	G	A
Mitochondria	2010-08-MT-830	711	0	A
Mitochondria	MTReverseRNR1_5	711	0	A
Mitochondria	MTReverseRNR1_6	731	0	A
Mitochondria	chrM_789	789	G	A
Mitochondria	MTReverseRNR1_9	794	0	A
Mitochondria	rs28579222	942	0	A
Mitochondria	rs111033185	955	I	D
Mitochondria	chrM_990	990	0	A
Mitochondria	rs111033213	1007	A	G
Mitochondria	MTReverseRNR1_14	1040	G	A
Mitochondria	rs111033354	1310	0	G
Mitochondria	exm2216209	1382	0	A
Mitochondria	exm2216210	1393	A	G
Mitochondria	exm2216212	1413	G	A
Mitochondria	rs28695305	1450	C	G
Mitochondria	M:1494-C-T	1492	0	A
Mitochondria	MTReverseRNR1_18	1503	A	G
Mitochondria	M:1555-A-G	1553	G	A
Mitochondria	rs199476143	1606	0	G
Mitochondria	exm2216216	1664	A	G
Mitochondria	rs28665257	1681	0	G
Mitochondria	MTReverseRNR2_1	1710	0	A
Mitochondria	exm2216222	1717	G	A
Mitochondria	2010-08-MT-526	1721	A	G
Mitochondria	rs28548620	1749	A	G
Mitochondria	rs28491689	1750	0	G
Mitochondria	exm2216231	1842	G	A
Mitochondria	rs28422468	1853	0	A
Mitochondria	rs28434186	1958	0	C
Mitochondria	rs28569464	2010	0	A
Mitochondria	rs28645117	2016	0	G
Mitochondria	rs28415986	2036	0	C
Mitochondria	chrM_2163	2163	0	A
Mitochondria	rs28509195	2176	A	G
Mitochondria	rs28629460	2228	0	T
Mitochondria	rs28406774	2233	A	T
Mitochondria	rs28736648	2277	0	A
Mitochondria	exm2216240	2283	A	G
Mitochondria	rs28687201	2381	0	A
Mitochondria	rs28620792	2441	0	G
Mitochondria	rs28648999	2456	0	A
Mitochondria	rs28405829	2464	0	G
Mitochondria	rs28534550	2470	0	G
Mitochondria	MTReverseRNR2_12	2483	G	A
Mitochondria	MitoC2485T	2483	G	A
Mitochondria	rs28489580	2516	0	C
Mitochondria	rs28760274	2544	0	G
Mitochondria	rs28441416	2582	0	A
Mitochondria	rs28410322	2596	0	G
Mitochondria	chrM_2746	2746	0	A
Mitochondria	rs28663331	2746	0	A
Mitochondria	rs28406270	2753	0	A
Mitochondria	rs3928312	2833	G	A
Mitochondria	rs2854129	2857	0	A
Mitochondria	rs28393169	2863	0	A
Mitochondria	rs28627238	2866	0	A
Mitochondria	rs375969334	2887	0	T
Mitochondria	rs199474824	2939	0	C
Mitochondria	rs199474823	2991	0	A
Mitochondria	rs28597879	3001	0	G
Mitochondria	rs28645831	3022	0	G
Mitochondria	rs28602453	3066	0	C
Mitochondria	rs28416306	3101	0	A
Mitochondria	exm2216258	3116	0	G
Mitochondria	rs28611051	3125	0	A
Mitochondria	rs28408321	3126	G	C
Mitochondria	rs28656364	3149	0	G
Mitochondria	rs28434229	3196	0	G
Mitochondria	rs28435334	3219	0	G
Mitochondria	rs28735476	3223	0	A
Mitochondria	M:3243-A-G	3242	0	G
Mitochondria	rs199474657	3243	0	A
Mitochondria	rs199474667	3249	0	G
Mitochondria	rs199474663	3260	0	A
Mitochondria	M:3271-T-C	3270	A	G
Mitochondria	rs199474658	3271	G	A
Mitochondria	rs199474666	3274	0	A
Mitochondria	rs28694256	3282	0	A
Mitochondria	M:3290-T-C	3289	0	A
Mitochondria	rs367621441	3291	G	A
Mitochondria	rs199474660	3303	0	G
Mitochondria	rs369195256	3330	0	G
Mitochondria	exm2216265	3338	G	A
Mitochondria	M:3376-G-A	3375	0	G
Mitochondria	M:3388-C-A	3387	C	A
Mitochondria	M:3460-G-A	3459	0	G
Mitochondria	rs373589699	3487	A	G
Mitochondria	MTReverseND1_6	3495	0	C
Mitochondria	exm2216269	3497	A	G
Mitochondria	rs377091327	3534	0	G
Mitochondria	rs2854133	3565	0	A
Mitochondria	exm2216272	3571	A	G
Mitochondria	rs200453691	3571	A	G
Mitochondria	MTReverseND1_13	3606	0	A
Mitochondria	M:3635-G-A	3634	0	A
Mitochondria	M:3697-G-A	3696	0	G
Mitochondria	M:3733-G-A	3732	0	A
Mitochondria	MTReverseND1_16	3745	A	G
Mitochondria	exm2216273	3746	A	G
Mitochondria	rs2854135	3808	G	A
Mitochondria	200610-114	3826	0	A
Mitochondria	rs372058711	3826	0	A
Mitochondria	rs28357971	3843	G	A
Mitochondria	exm2216274	3866	G	A
Mitochondria	rs28647453	3927	G	A
Mitochondria	rs28464073	3936	0	C
Mitochondria	M:3946-G-A	3945	A	G
Mitochondria	rs199476123	3946	0	G
Mitochondria	M:3949-T-C	3948	0	A
Mitochondria	rs28552781	3955	0	G
Mitochondria	rs201610884	4012	G	A
Mitochondria	200610-115	4023	0	A
Mitochondria	MTReverseND1_23	4092	0	G
Mitochondria	exm2216282	4129	G	A
Mitochondria	M:4136-A-G	4135	0	A
Mitochondria	rs121434468	4284	0	G
Mitochondria	M:4291-T-C	4290	0	A
Mitochondria	M:4295-A-G	4294	0	A
Mitochondria	rs121434467	4295	G	A
Mitochondria	rs121434465	4317	G	A
Mitochondria	M:4332-G-A	4331	0	A
Mitochondria	rs199476141	4332	0	G
Mitochondria	rs28464094	4345	0	C
Mitochondria	exm2216286	4363	0	A
Mitochondria	MTReverseND2_6	4722	G	A
Mitochondria	rs267606888	4810	0	G
Mitochondria	chrM_4909	4909	0	C
Mitochondria	rs28429662	4926	0	G
Mitochondria	rs371851388	4931	0	G
Mitochondria	rs3020561	4985	0	A
Mitochondria	rs28357986	5285	G	A
Mitochondria	M:5521-G-A	5520	0	A
Mitochondria	rs199474673	5521	A	G
Mitochondria	rs199474671	5549	0	G
Mitochondria	rs200719361	5568	G	A
Mitochondria	rs28542511	5796	G	A
Mitochondria	200610-9	5833	0	A
Mitochondria	rs28709555	5856	0	C
Mitochondria	MitoG6261A	6260	A	G
Mitochondria	exm2216324	6267	A	G
Mitochondria	M:6277-G-A	6276	0	G
Mitochondria	rs281865417	6277	0	G
Mitochondria	200610-80	6285	A	G
Mitochondria	rs1041840	6383	0	G
Mitochondria	rs3902406	6461	G	A
Mitochondria	rs28414181	6466	0	A
Mitochondria	MTReverseCO1_14	6500	0	G
Mitochondria	rs1015433	6527	G	A
Mitochondria	rs2853818	6607	G	A
Mitochondria	MTReverseCO1_19	6663	G	A
Mitochondria	exm2263312	6663	G	A
Mitochondria	MTReverseCO1_22	6917	A	G
Mitochondria	M:6930-G-A	6929	0	A
Mitochondria	rs28679680	6930	0	G
Mitochondria	rs28451817	6978	0	G
Mitochondria	exm2263313	6982	0	A
Mitochondria	2010-08-MT-831	7142	G	A
Mitochondria	rs374549428	7142	G	A
Mitochondria	rs28625344	7296	G	C
Mitochondria	rs121434454	7526	0	A
Mitochondria	M:7671-T-A	7670	0	T
Mitochondria	rs199474827	7671	T	A
Mitochondria	MTReverseCO2_4	7673	G	A
Mitochondria	chrM_7674	7674	0	A
Mitochondria	rs372012410	7711	G	A
Mitochondria	rs368038563	7772	G	A
Mitochondria	rs199474829	7896	A	G
Mitochondria	rs28705169	7931	0	C
Mitochondria	rs377368526	7977	0	G
Mitochondria	rs374052533	8156	A	G
Mitochondria	MTReverseCO2_15	8222	G	A
Mitochondria	M:8356-T-C	8355	0	A
Mitochondria	MTReverseATP8_1	8410	0	G
Mitochondria	exm2216341	8417	A	G
Mitochondria	rs28461343	8450	0	A
Mitochondria	rs377093295	8483	0	A
Mitochondria	rs267606881	8529	A	G
Mitochondria	MTReverseATP6_2	8541	A	G
Mitochondria	MTReverseATP6_3	8551	0	A
Mitochondria	rs200047468	8639	0	A
Mitochondria	rs28479867	8648	0	G
Mitochondria	MTReverseATP6_7	8650	0	G
Mitochondria	200610-55	8859	A	G
Mitochondria	exm2216361	8896	0	G
Mitochondria	200610-18	8946	G	A
Mitochondria	rs1981459	8975	0	A
Mitochondria	chrM_9025	9025	A	G
Mitochondria	MitoA9094G	9093	0	A
Mitochondria	rs376203575	9116	G	A
Mitochondria	200610-57	9140	0	G
Mitochondria	rs367621332	9140	0	G
Mitochondria	rs200660596	9142	A	G
Mitochondria	rs199476138	9185	G	A
Mitochondria	rs199476137	9205	0	I
Mitochondria	rs369573839	9212	0	G
Mitochondria	rs28434399	9314	0	G
Mitochondria	rs28672157	9342	0	G
Mitochondria	rs372117451	9480	0	A
Mitochondria	rs267606614	9531	0	D
Mitochondria	MTReverseCO3_11	9605	A	G
Mitochondria	rs28449754	9627	0	G
Mitochondria	rs28575684	9647	G	A
Mitochondria	rs28463067	9673	G	C
Mitochondria	MTReverseCO3_12	9752	0	G
Mitochondria	MTReverseCO3_13	9753	0	C
Mitochondria	200610-59	9785	0	G
Mitochondria	rs3902407	9833	G	A
Mitochondria	rs368439966	9846	0	A
Mitochondria	exm2216376	9855	G	A
Mitochondria	exm2216377	9903	0	A
Mitochondria	rs28580363	9912	0	G
Mitochondria	rs28715301	9942	0	G
Mitochondria	rs267606613	9952	0	G
Mitochondria	rs121434475	9997	0	A
Mitochondria	MTReverseTG	10007	0	A
Mitochondria	exm2216379	10007	0	A
Mitochondria	rs121434476	10010	0	A
Mitochondria	rs371323922	10053	0	A
Mitochondria	MTReverseND3_1	10070	A	G
Mitochondria	MTReverseND3_3	10098	0	C
Mitochondria	rs112133961	10127	0	A
Mitochondria	rs28409867	10133	C	A
Mitochondria	rs28754574	10135	G	A
Mitochondria	M:10158-T-C	10157	0	A
Mitochondria	rs199476117	10158	G	A
Mitochondria	M:10191-T-C	10190	0	A
Mitochondria	rs267606890	10191	0	A
Mitochondria	rs28655588	10260	A	G
Mitochondria	rs369647419	10274	G	A
Mitochondria	rs373277477	10276	0	A
Mitochondria	exm2216387	10345	0	A
Mitochondria	rs28435660	10353	0	G
Mitochondria	rs28457866	10356	0	G
Mitochondria	MTReverseND3_7	10370	G	A
Mitochondria	rs28673954	10370	G	A
Mitochondria	rs121434456	10438	0	A
Mitochondria	rs28735641	10521	0	G
Mitochondria	M:10563-T-C	10562	0	A
Mitochondria	rs267606892	10563	G	A
Mitochondria	rs28520241	10572	A	G
Mitochondria	rs28532736	10590	0	A
Mitochondria	rs28645634	10656	G	A
Mitochondria	M:10663-T-C	10662	0	G
Mitochondria	rs199476114	10663	0	A
Mitochondria	MTReverseND4L_5	10667	G	A
Mitochondria	MTReverseND4L_8	10700	G	A
Mitochondria	rs28437034	10704	0	G
Mitochondria	rs3928311	10706	0	G
Mitochondria	rs3902408	10712	0	G
Mitochondria	chrM_10775	10775	0	G
Mitochondria	MTReverseND4_1	10792	G	A
Mitochondria	MTReverseND4_2	10793	0	G
Mitochondria	MTReverseND4_4	10816	G	A
Mitochondria	chrM_10828	10828	0	A
Mitochondria	MTReverseND4_7	10909	0	A
Mitochondria	MTReverseND4_10	10927	G	A
Mitochondria	MTReverseND4_11	10978	G	A
Mitochondria	rs2857286	10984	0	G
Mitochondria	rs28594904	11017	G	A
Mitochondria	MTReverseND4_14	11101	0	A
Mitochondria	MTReverseND4_16	11164	G	A
Mitochondria	rs28617734	11186	0	G
Mitochondria	rs75214962	11197	0	G
Mitochondria	rs28756874	11206	A	C
Mitochondria	rs28592011	11231	0	G
Mitochondria	200610-63	11288	0	G
Mitochondria	rs373605749	11288	0	G
Mitochondria	MTReverseND4_20	11290	0	A
Mitochondria	MTReverseND4_21	11302	A	G
Mitochondria	rs55944643	11339	0	A
Mitochondria	rs369836555	11366	0	A
Mitochondria	rs28371977	11474	A	G
Mitochondria	rs28524151	11479	0	C
Mitochondria	rs28588421	11547	C	A
Mitochondria	rs28669780	11603	0	C
Mitochondria	rs28471078	11722	0	A
Mitochondria	M:11777-C-A	11776	C	A
Mitochondria	rs199476112	11778	0	G
Mitochondria	rs28439211	11819	0	G
Mitochondria	rs368026942	11828	0	A
Mitochondria	rs28550734	11840	0	G
Mitochondria	rs28713729	11843	0	G
Mitochondria	MTReverseND4_32	11928	G	A
Mitochondria	exm2216403	11984	G	A
Mitochondria	rs372151086	12008	0	G
Mitochondria	MTReverseND4_35	12019	0	G
Mitochondria	MTReverseND4_36	12028	0	A
Mitochondria	MTReverseND4_37	12049	A	G
Mitochondria	rs28639786	12053	0	G
Mitochondria	chrM_12123	12123	0	G
Mitochondria	rs121434474	12147	0	G
Mitochondria	rs376606918	12153	0	G
Mitochondria	MTReverseTH	12172	G	A
Mitochondria	rs121434473	12183	0	G
Mitochondria	rs28711184	12197	A	G
Mitochondria	M:12201-T-C	12200	0	A
Mitochondria	rs118203889	12207	0	G
Mitochondria	rs28436602	12235	0	A
Mitochondria	rs376062400	12240	0	G
Mitochondria	rs28508189	12246	C	G
Mitochondria	MTReverseTS2_2	12248	G	A
Mitochondria	exm2216407	12248	G	A
Mitochondria	M:12258-C-A	12257	0	C
Mitochondria	rs118203888	12258	0	C
Mitochondria	MTReverseTL2_1	12266	0	A
Mitochondria	rs28469108	12275	0	G
Mitochondria	rs121434464	12297	0	A
Mitochondria	rs28493891	12300	0	G
Mitochondria	rs121434462	12315	0	G
Mitochondria	M:12320-A-G	12319	0	G
Mitochondria	rs121434463	12320	0	A
Mitochondria	M:12338-T-C	12337	G	A
Mitochondria	rs28490236	12340	0	A
Mitochondria	MTReverseND5_1	12354	0	A
Mitochondria	rs28452651	12371	0	A
Mitochondria	rs201405598	12400	G	A
Mitochondria	exm2216417	12454	A	G
Mitochondria	rs72553855	12518	0	A
Mitochondria	exm2216418	12542	A	G
Mitochondria	rs28411793	12568	0	C
Mitochondria	chrM_12579	12579	0	A
Mitochondria	rs72619364	12616	0	A
Mitochondria	MTReverseND5_9	12618	A	G
Mitochondria	2010-08-MT-143	12642	0	A
Mitochondria	MTReverseND5_11	12678	G	A
Mitochondria	rs28379632	12762	0	C
Mitochondria	rs28591518	12768	0	A
Mitochondria	M:12770-A-G	12769	0	G
Mitochondria	MTReverseND5_17	12781	0	A
Mitochondria	rs28668242	12844	0	C
Mitochondria	M:12848-C-T	12847	0	G
Mitochondria	rs28689615	12853	0	G
Mitochondria	chrM_12891	12891	0	G
Mitochondria	rs28690070	12907	0	G
Mitochondria	exm2263326	12937	G	A
Mitochondria	chrM_12976	12976	A	G
Mitochondria	rs113967370	13015	0	A
Mitochondria	rs28448767	13029	A	G
Mitochondria	M:13042-G-A	13041	G	A
Mitochondria	rs267606898	13042	0	G
Mitochondria	M:13045-A-C	13044	0	C
Mitochondria	rs267606896	13084	T	A
Mitochondria	rs77417897	13117	0	A
Mitochondria	MTReverseND5_23	13149	G	A
Mitochondria	MTReverseND5_24	13182	0	A
Mitochondria	MTReverseND5_25	13197	A	G
Mitochondria	rs28542790	13206	A	G
Mitochondria	rs372462497	13255	0	A
Mitochondria	rs28564743	13306	0	G
Mitochondria	rs28619081	13315	0	G
Mitochondria	MTReverseND5_29	13329	A	G
Mitochondria	rs28612966	13335	0	G
Mitochondria	rs28371809	13384	0	G
Mitochondria	rs372140505	13407	0	A
Mitochondria	rs28376363	13492	0	G
Mitochondria	M:13513-G-A	13512	0	A
Mitochondria	rs55882959	13528	0	A
Mitochondria	rs56039545	13565	0	G
Mitochondria	rs28439808	13609	0	C
Mitochondria	MTReverseND5_38	13665	0	A
Mitochondria	rs28414429	13668	0	G
Mitochondria	rs2853813	13702	0	C
Mitochondria	rs28630861	13740	G	A
Mitochondria	MTReverseND5_41	13749	A	G
Mitochondria	rs375571402	13752	G	A
Mitochondria	rs368357802	13756	A	G
Mitochondria	chrM_13764	13764	0	G
Mitochondria	chrM_13813	13813	A	G
Mitochondria	rs28562381	13843	0	C
Mitochondria	rs3925298	13855	0	G
Mitochondria	rs370031192	13900	0	A
Mitochondria	chrM_13924	13924	0	G
Mitochondria	exm2216433	13924	0	G
Mitochondria	exm2216434	13933	G	A
Mitochondria	MTReverseND5_51	13980	A	G
Mitochondria	rs41484851	14016	0	G
Mitochondria	exm2216441	14053	G	A
Mitochondria	rs368165609	14131	A	G
Mitochondria	2010-08-MT-226	14133	G	A
Mitochondria	MTReverseND6_1	14152	G	A
Mitochondria	rs28357669	14152	G	A
Mitochondria	rs2857288	14199	0	A
Mitochondria	rs2853814	14272	G	C
Mitochondria	rs199476110	14319	G	A
Mitochondria	2010-08-MT-251	14417	0	A
Mitochondria	M:14453-G-A	14452	0	A
Mitochondria	rs199476105	14459	0	G
Mitochondria	rs199476108	14482	0	C
Mitochondria	M:14484-T-C	14483	0	A
Mitochondria	rs199476109	14487	0	A
Mitochondria	M:14495-A-G	14494	G	A
Mitochondria	rs199476106	14495	0	A
Mitochondria	M:14498-C-T	14497	0	A
Mitochondria	chrM_14584	14584	G	A
Mitochondria	M:14709-T-C	14708	0	A
Mitochondria	rs121434453	14709	0	A
Mitochondria	rs373231279	14784	0	A
Mitochondria	M:14831-G-A	14830	0	G
Mitochondria	rs199795644	14831	A	G
Mitochondria	rs207460004	14849	0	A
Mitochondria	200610-33	14890	G	A
Mitochondria	rs56787243	14916	0	C
Mitochondria	M:14985-G-A	14984	0	G
Mitochondria	rs373470520	14989	0	G
Mitochondria	exm2216460	15038	0	A
Mitochondria	exm2263332	15119	A	G
Mitochondria	rs207460001	15197	0	A
Mitochondria	rs372117304	15224	0	G
Mitochondria	MTReverseCYB_15	15226	G	A
Mitochondria	MTReverseCYB_16	15229	G	A
Mitochondria	exm2216467	15236	0	A
Mitochondria	rs207459999	15242	0	G
Mitochondria	exm2216473	15381	A	G
Mitochondria	MTReverseCYB_25	15391	0	G
Mitochondria	chrM_15412	15412	0	A
Mitochondria	chrM_15421	15421	G	A
Mitochondria	M:15572-T-C	15571	0	A
Mitochondria	rs207459996	15572	0	A
Mitochondria	rs207460002	15579	G	A
Mitochondria	rs207459997	15615	0	G
Mitochondria	MTReverseCYB_32	15637	A	G
Mitochondria	rs376851243	15691	0	A
Mitochondria	MTReverseCYB_38	15790	A	G
Mitochondria	MitoC15834T	15833	A	G
Mitochondria	rs376888742	15833	A	G
Mitochondria	rs72619365	15891	0	G
Mitochondria	MTReverseTT_1	15894	0	G
Mitochondria	MTReverseTT_2	15905	G	A
Mitochondria	exm2216491	15905	G	A
Mitochondria	rs28601282	15932	G	A
Mitochondria	MTReverseTT_4	15942	G	A
Mitochondria	exm2216497	15942	G	A
Mitochondria	exm2216498	15946	0	G
Mitochondria	rs199474700	15965	0	A
Mitochondria	MTReverseTT_5	15978	A	G
Mitochondria	exm2216500	15978	A	G
Mitochondria	MTReverseDLOOP_3	16075	G	A
Mitochondria	MTReverseDLOOP_4	16078	0	A
Mitochondria	rs117919930	16080	0	A
Mitochondria	chrM_16081	16081	0	A
Mitochondria	rs367749360	16094	0	A
Mitochondria	chrM_16102	16102	0	A
Mitochondria	MitoA16163G	16162	G	A
Mitochondria	MTReverseDLOOP_16	16174	0	G
Mitochondria	MTReverseDLOOP_32	16253	0	A
Mitochondria	rs150751410	16429	0	G
Mitochondria	rs371960162	16443	G	A
Mitochondria	chrM_16465	16465	A	G
Mitochondria	rs376846509	16498	0	G

## Sheet: Emirati_mito_haps
ID	dataset	pop	tribe classification for plot	full haplogroup	quality	collapsed for plot
FG31	Emirati	E1 Abu Dhabi	AD1	H	0.9135	H-other
380	Emirati	E1 Abu Dhabi	AD1	H2a1	0.8416	H2
2290	Emirati	E1 Abu Dhabi	AD1	H3h3b	0.9219	H3
2500	Emirati	E1 Abu Dhabi	AD1	HV	0.9263	HV
2688	Emirati	E1 Abu Dhabi	AD1	HV	0.9263	HV
2704	Emirati	E1 Abu Dhabi	AD1	HV	0.8869	HV
2817	Emirati	E1 Abu Dhabi	AD1	HV	0.9263	HV
2900	Emirati	E1 Abu Dhabi	AD1	HV	0.9263	HV
3971	Emirati	E1 Abu Dhabi	AD1	HV	0.9263	HV
618	Emirati	E1 Abu Dhabi	AD1	HV	0.9263	HV
FG129	Emirati	E1 Abu Dhabi	AD1	HV	0.9263	HV
S124	Emirati	E1 Abu Dhabi	AD1	HV	0.9263	HV
S19	Emirati	E1 Abu Dhabi	AD1	I	0.9661	I
108	Emirati	E1 Abu Dhabi	AD1	J1b	1	J1
1103	Emirati	E1 Abu Dhabi	AD1	J1b	0.9762	J1
1499	Emirati	E1 Abu Dhabi	AD1	J1b	1	J1
253	Emirati	E1 Abu Dhabi	AD1	J1b	0.9762	J1
2905	Emirati	E1 Abu Dhabi	AD1	J1b	0.9762	J1
3483	Emirati	E1 Abu Dhabi	AD1	J1b	0.9762	J1
417	Emirati	E1 Abu Dhabi	AD1	J1b	0.9762	J1
841	Emirati	E1 Abu Dhabi	AD1	J1b	0.9762	J1
874	Emirati	E1 Abu Dhabi	AD1	J1b	1	J1
S465	Emirati	E1 Abu Dhabi	AD1	J1b	1	J1
1002	Emirati	E1 Abu Dhabi	AD1	J1b	0.914	J1
S180	Emirati	E1 Abu Dhabi	AD1	J1b	0.957	J1
684	Emirati	E1 Abu Dhabi	AD1	J1b*	0.9636	J1
1344	Emirati	E1 Abu Dhabi	AD1	J2a2	0.957	J2
2091	Emirati	E1 Abu Dhabi	AD1	J2a2	0.957	J2
2995	Emirati	E1 Abu Dhabi	AD1	J2a2	0.957	J2
3358	Emirati	E1 Abu Dhabi	AD1	J2a2	1	J2
1109	Emirati	E1 Abu Dhabi	AD1	J2a2a1a1*	0.9815	J2
1933	Emirati	E1 Abu Dhabi	AD1	J2a2a1a1*	1	J2
3626	Emirati	E1 Abu Dhabi	AD1	J2a2a1a1*	1	J2
S69	Emirati	E1 Abu Dhabi	AD1	J2a2a1a1*	1	J2
3727	Emirati	E1 Abu Dhabi	AD1	K1	0.9439	K1
S131	Emirati	E1 Abu Dhabi	AD1	K1	0.9656	K1
513	Emirati	E1 Abu Dhabi	AD1	K2	0.9418	K2
1292	Emirati	E1 Abu Dhabi	AD1	L2a1c	0.9404	L2
4031	Emirati	E1 Abu Dhabi	AD1	L2a1c	0.9404	L2
2833	Emirati	E1 Abu Dhabi	AD1	L2b2*2	0.9651	L2
1045	Emirati	E1 Abu Dhabi	AD1	L2e1*1	0.9346	L2
1339	Emirati	E1 Abu Dhabi	AD1	L3a1b	0.9595	L3
S128	Emirati	E1 Abu Dhabi	AD1	L3e1	0.9687	L3
126	Emirati	E1 Abu Dhabi	AD1	L3e2b1a	0.9227	L3
231	Emirati	E1 Abu Dhabi	AD1	L3h1a2a	0.9632	L3
2804	Emirati	E1 Abu Dhabi	AD1	L3x2b	0.9096	L3
S34	Emirati	E1 Abu Dhabi	AD1	M1a	0.9678	M-other
3212	Emirati	E1 Abu Dhabi	AD1	M1a1b1	0.9512	M-other
2417	Emirati	E1 Abu Dhabi	AD1	M2a'b	0.9705	M-other
1855	Emirati	E1 Abu Dhabi	AD1	M30	0.956	M3
3969	Emirati	E1 Abu Dhabi	AD1	M5a'd	0.9659	M-other
4233	Emirati	E1 Abu Dhabi	AD1	M5c1	0.9663	M-other
S409	Emirati	E1 Abu Dhabi	AD1	N1a3	0.9627	N
1844	Emirati	E1 Abu Dhabi	AD1	N1b1	0.9615	N
2288	Emirati	E1 Abu Dhabi	AD1	N1b1	0.9615	N
3569	Emirati	E1 Abu Dhabi	AD1	N1b1	0.9615	N
S39	Emirati	E1 Abu Dhabi	AD1	N1b1	0.9615	N
S269	Emirati	E1 Abu Dhabi	AD1	R0	0.8525	R
1171	Emirati	E1 Abu Dhabi	AD1	R0	0.9357	R
1441	Emirati	E1 Abu Dhabi	AD1	R0	0.9357	R
1517	Emirati	E1 Abu Dhabi	AD1	R0	0.9357	R
274	Emirati	E1 Abu Dhabi	AD1	R0	0.9357	R
3633	Emirati	E1 Abu Dhabi	AD1	R0	0.9357	R
3680	Emirati	E1 Abu Dhabi	AD1	R0	0.9357	R
974	Emirati	E1 Abu Dhabi	AD1	R0	0.9357	R
FG6	Emirati	E1 Abu Dhabi	AD1	R0	0.9357	R
S88	Emirati	E1 Abu Dhabi	AD1	R0	0.9357	R
3048	Emirati	E1 Abu Dhabi	AD1	R0	0.9149	R
942	Emirati	E1 Abu Dhabi	AD1	R0	0.9149	R
4282	Emirati	E1 Abu Dhabi	AD1	R30a1	0.9487	R
1244	Emirati	E1 Abu Dhabi	AD1	T1a7	0.9179	T
1819	Emirati	E1 Abu Dhabi	AD1	T1a8b	0.9201	T
S62	Emirati	E1 Abu Dhabi	AD1	T1a8b	0.9201	T
3430	Emirati	E1 Abu Dhabi	AD1	T2	0.963	T
2878	Emirati	E1 Abu Dhabi	AD1	T2	0.9224	T
3044	Emirati	E1 Abu Dhabi	AD1	T2b	0.9646	T
2834	Emirati	E1 Abu Dhabi	AD1	T2c1c1	0.8738	T
3572	Emirati	E1 Abu Dhabi	AD1	T2c1c1	0.8738	T
3675	Emirati	E1 Abu Dhabi	AD1	U	0.9272	U-other
723	Emirati	E1 Abu Dhabi	AD1	U1a1c	0.923	U-other
1647	Emirati	E1 Abu Dhabi	AD1	U2'3'4'7'8'9	0.9318	U2
1770	Emirati	E1 Abu Dhabi	AD1	U2e1'2'3	0.9228	U2
2679	Emirati	E1 Abu Dhabi	AD1	U2e1'2'3	0.9228	U2
2932	Emirati	E1 Abu Dhabi	AD1	U2e1'2'3	0.9228	U2
2962	Emirati	E1 Abu Dhabi	AD1	U2e1'2'3	0.9228	U2
3485	Emirati	E1 Abu Dhabi	AD1	U2e1'2'3	0.9228	U2
3722	Emirati	E1 Abu Dhabi	AD1	U2e1'2'3	0.9228	U2
3926	Emirati	E1 Abu Dhabi	AD1	U2e1'2'3	0.9228	U2
3991	Emirati	E1 Abu Dhabi	AD1	U2e1'2'3	0.9228	U2
4008	Emirati	E1 Abu Dhabi	AD1	U2e1'2'3	0.9228	U2
4010	Emirati	E1 Abu Dhabi	AD1	U2e1'2'3	0.9228	U2
736	Emirati	E1 Abu Dhabi	AD1	U2e1'2'3	0.9504	U2
FG63	Emirati	E1 Abu Dhabi	AD1	U2e1'2'3	0.9228	U2
S144	Emirati	E1 Abu Dhabi	AD1	U2e1'2'3	0.9228	U2
S414	Emirati	E1 Abu Dhabi	AD1	U2e1'2'3	0.9228	U2
S496	Emirati	E1 Abu Dhabi	AD1	U2e1'2'3	0.9708	U2
3028	Emirati	E1 Abu Dhabi	AD1	U3b3*	0.9556	U-other
S395	Emirati	E1 Abu Dhabi	AD1	U4a1	0.9192	U-other
1297	Emirati	E1 Abu Dhabi	AD1	U4a1	0.9626	U-other
2066	Emirati	E1 Abu Dhabi	AD1	U4a1	0.9626	U-other
3410	Emirati	E1 Abu Dhabi	AD1	U4a1	0.9626	U-other
3432	Emirati	E1 Abu Dhabi	AD1	U4a1	0.9626	U-other
909	Emirati	E1 Abu Dhabi	AD1	U4a1	0.9626	U-other
S406	Emirati	E1 Abu Dhabi	AD1	U4a1	0.9626	U-other
2107	Emirati	E1 Abu Dhabi	AD1	U9a	0.9345	U-other
2899	Emirati	E1 Abu Dhabi	AD1	U9a	0.9345	U-other
4405	Emirati	E1 Abu Dhabi	AD1	U9a	0.9345	U-other
969	Emirati	E1 Abu Dhabi	AD1	U9a	0.9345	U-other
S433	Emirati	E1 Abu Dhabi	AD1	U9a	0.9345	U-other
S79	Emirati	E1 Abu Dhabi	AD1	U9a	0.9345	U-other
S80	Emirati	E1 Abu Dhabi	AD1	U9a	0.9345	U-other
106	Emirati	E1 Abu Dhabi	AD1	U9a1	0.9605	U-other
1909	Emirati	E1 Abu Dhabi	AD1	U9a1	0.9605	U-other
1912	Emirati	E1 Abu Dhabi	AD1	U9a1	0.9605	U-other
2714	Emirati	E1 Abu Dhabi	AD1	U9a1	0.9605	U-other
277	Emirati	E1 Abu Dhabi	AD1	U9a1	0.9605	U-other
2810	Emirati	E1 Abu Dhabi	AD1	U9a1	0.9605	U-other
3428	Emirati	E1 Abu Dhabi	AD1	U9a1	0.9605	U-other
3620	Emirati	E1 Abu Dhabi	AD1	U9a1	0.9605	U-other
4074	Emirati	E1 Abu Dhabi	AD1	U9a1	0.9605	U-other
4201	Emirati	E1 Abu Dhabi	AD1	U9a1	0.9605	U-other
4261	Emirati	E1 Abu Dhabi	AD1	U9a1	0.9605	U-other
S106	Emirati	E1 Abu Dhabi	AD1	U9a1	0.9605	U-other
S360	Emirati	E1 Abu Dhabi	AD1	U9a1	0.9605	U-other
4231	Emirati	E1 Abu Dhabi	AD1	W	0.9279	V/W/X/Y/Z
4232	Emirati	E1 Abu Dhabi	AD1	W	0.9279	V/W/X/Y/Z
2767	Emirati	E1 Abu Dhabi	AD10	F1a3a	0.897	E/F/G
695	Emirati	E1 Abu Dhabi	AD10	H13a	0.9031	H-other
S284	Emirati	E1 Abu Dhabi	AD10	H14b	0.9238	H-other
FG57	Emirati	E1 Abu Dhabi	AD10	J1	1	J1
4050	Emirati	E1 Abu Dhabi	AD10	J1b	1	J1
S497	Emirati	E1 Abu Dhabi	AD10	J1c	0.9694	J1
S58	Emirati	E1 Abu Dhabi	AD10	J2a2a1	1	J2
850	Emirati	E1 Abu Dhabi	AD10	L2a1c	0.9026	L2
FG47	Emirati	E1 Abu Dhabi	AD10	N1a3	0.9627	N
FG59	Emirati	E1 Abu Dhabi	AD10	N1a3	0.9627	N
3398	Emirati	E1 Abu Dhabi	AD10	R0	0.7857	R
S194	Emirati	E1 Abu Dhabi	AD10	R0	0.8525	R
3526	Emirati	E1 Abu Dhabi	AD10	R0	0.9357	R
3602	Emirati	E1 Abu Dhabi	AD10	R0	0.9357	R
3064	Emirati	E1 Abu Dhabi	AD10	R0a2f1	0.9423	R
3034	Emirati	E1 Abu Dhabi	AD10	T1a1	0.9668	T
987	Emirati	E1 Abu Dhabi	AD10	U	0.9508	U-other
1148	Emirati	E1 Abu Dhabi	AD10	U2'3'4'7'8'9	0.954	U2
391	Emirati	E1 Abu Dhabi	AD10	U9a	0.9345	U-other
3659	Emirati	E1 Abu Dhabi	AD11	HV	0.9263	HV
S168	Emirati	E1 Abu Dhabi	AD11	HV	0.9263	HV
1494	Emirati	E1 Abu Dhabi	AD11	J1b	1	J1
2673	Emirati	E1 Abu Dhabi	AD11	J1b	1	J1
FG25	Emirati	E1 Abu Dhabi	AD11	J1b	0.9762	J1
4026	Emirati	E1 Abu Dhabi	AD11	J2a2	0.957	J2
S363	Emirati	E1 Abu Dhabi	AD11	J2a2a1a1*	0.9815	J2
144	Emirati	E1 Abu Dhabi	AD11	K1a4c	0.9687	K1
2999	Emirati	E1 Abu Dhabi	AD11	K1a4c	0.9687	K1
S170	Emirati	E1 Abu Dhabi	AD11	L2a1b+143	0.9785	L2
1990	Emirati	E1 Abu Dhabi	AD11	L3e	0.9621	L3
S459	Emirati	E1 Abu Dhabi	AD11	M1a1b	0.9463	M-other
1597	Emirati	E1 Abu Dhabi	AD11	U2e1'2'3	0.9228	U2
1716	Emirati	E1 Abu Dhabi	AD11	U2e1'2'3	0.9228	U2
S317	Emirati	E1 Abu Dhabi	AD11	U2e1'2'3	0.9228	U2
1445	Emirati	E1 Abu Dhabi	AD11	U9a1	0.9361	U-other
3703	Emirati	E1 Abu Dhabi	AD11	U9a1	0.9605	U-other
3978	Emirati	E1 Abu Dhabi	AD11	U9a1	0.9605	U-other
S303	Emirati	E1 Abu Dhabi	AD12	H2a1i	0.8998	H2
FG95	Emirati	E1 Abu Dhabi	AD12	J1b*	1	J1
1751	Emirati	E1 Abu Dhabi	AD12	J2a2	0.957	J2
FG66	Emirati	E1 Abu Dhabi	AD12	K1a4c	0.9687	K1
2916	Emirati	E1 Abu Dhabi	AD12	L0a	0.9572	L0
3502	Emirati	E1 Abu Dhabi	AD12	M30	0.9469	M3
12	Emirati	E1 Abu Dhabi	AD12	M39	0.9662	M3
2254	Emirati	E1 Abu Dhabi	AD12	M39	0.9662	M3
1046	Emirati	E1 Abu Dhabi	AD12	R0	0.9357	R
167	Emirati	E1 Abu Dhabi	AD12	R0	0.9357	R
171	Emirati	E1 Abu Dhabi	AD12	R0	0.9079	R
S430	Emirati	E1 Abu Dhabi	AD12	R0	0.9357	R
S66	Emirati	E1 Abu Dhabi	AD12	T1a8b	0.9201	T
125	Emirati	E1 Abu Dhabi	AD12	U2'3'4'7'8'9	0.9102	U2
554	Emirati	E1 Abu Dhabi	AD12	U2'3'4'7'8'9	0.9318	U2
3967	Emirati	E1 Abu Dhabi	AD12	U5b2	0.923	U5
FG48	Emirati	E1 Abu Dhabi	AD12	U6a6a	0.8963	U-other
1322	Emirati	E1 Abu Dhabi	AD12	U7	0.923	U-other
4113	Emirati	E1 Abu Dhabi	AD13	B4a1	0.8934	B
617	Emirati	E1 Abu Dhabi	AD13	I	0.9272	I
3	Emirati	E1 Abu Dhabi	AD13	I1	0.9523	I
3520	Emirati	E1 Abu Dhabi	AD13	J1b	0.972	J1
3567	Emirati	E1 Abu Dhabi	AD13	K1b1a2	0.8932	K1
361	Emirati	E1 Abu Dhabi	AD13	K2	0.9662	K2
FG94	Emirati	E1 Abu Dhabi	AD13	K2	0.9662	K2
S374	Emirati	E1 Abu Dhabi	AD13	K2	0.9662	K2
378	Emirati	E1 Abu Dhabi	AD13	L3d1a1a	0.974	L3
4302	Emirati	E1 Abu Dhabi	AD13	L3e3a	0.9384	L3
FG43	Emirati	E1 Abu Dhabi	AD13	M1a	0.9455	M-other
S207	Emirati	E1 Abu Dhabi	AD13	M5a2a1a1	0.93	M-other
162	Emirati	E1 Abu Dhabi	AD13	N1a3	0.9627	N
FG126	Emirati	E1 Abu Dhabi	AD13	N1b	0.8894	N
1539	Emirati	E1 Abu Dhabi	AD13	N1b1	0.9382	N
4270	Emirati	E1 Abu Dhabi	AD13	N1b1	0.9615	N
894	Emirati	E1 Abu Dhabi	AD13	U9a	0.9345	U-other
S200	Emirati	E1 Abu Dhabi	AD14	H15	0.8179	H-other
347	Emirati	E1 Abu Dhabi	AD14	J1b*	1	J1
522	Emirati	E1 Abu Dhabi	AD14	J1b*	1	J1
3612	Emirati	E1 Abu Dhabi	AD14	J1b1	1	J1
3274	Emirati	E1 Abu Dhabi	AD14	K2	0.9461	K2
407	Emirati	E1 Abu Dhabi	AD14	K2	0.9461	K2
782	Emirati	E1 Abu Dhabi	AD14	K2	0.9662	K2
932	Emirati	E1 Abu Dhabi	AD14	K2	0.9662	K2
FG56	Emirati	E1 Abu Dhabi	AD14	K2	0.9461	K2
S353	Emirati	E1 Abu Dhabi	AD14	L5b1	0.8715	L-other
1660	Emirati	E1 Abu Dhabi	AD14	R0	0.9357	R
3097	Emirati	E1 Abu Dhabi	AD14	R0	0.9357	R
3632	Emirati	E1 Abu Dhabi	AD14	R0	0.9149	R
S107	Emirati	E1 Abu Dhabi	AD14	T1a1	0.9483	T
3974	Emirati	E1 Abu Dhabi	AD14	T2g1b	0.9446	T
4425	Emirati	E1 Abu Dhabi	AD15	H14b	0.9238	H-other
FG39	Emirati	E1 Abu Dhabi	AD15	H3ak	0.8725	H3
2372	Emirati	E1 Abu Dhabi	AD15	HV	0.9263	HV
3586	Emirati	E1 Abu Dhabi	AD15	HV	0.8869	HV
3343	Emirati	E1 Abu Dhabi	AD15	J2a2a1a1*	0.9815	J2
1623	Emirati	E1 Abu Dhabi	AD15	L0a2a2	0.9436	L0
2857	Emirati	E1 Abu Dhabi	AD15	M5a1b*	0.9425	M-other
81	Emirati	E1 Abu Dhabi	AD15	M9a'b	0.9555	M-other
3529	Emirati	E1 Abu Dhabi	AD15	N1a3	0.9627	N
4144	Emirati	E1 Abu Dhabi	AD15	R0	0.9055	R
4147	Emirati	E1 Abu Dhabi	AD15	R0	0.9055	R
FG65	Emirati	E1 Abu Dhabi	AD15	R7	0.8608	R
4133	Emirati	E1 Abu Dhabi	AD15	T2	0.963	T
S163	Emirati	E1 Abu Dhabi	AD15	U4	0.96	U-other
2324	Emirati	E1 Abu Dhabi	AD15	U4a1	0.9626	U-other
S236	Emirati	E1 Abu Dhabi	AD16	H2a1	0.7222	H2
S286	Emirati	E1 Abu Dhabi	AD16	HV	0.9263	HV
2616	Emirati	E1 Abu Dhabi	AD16	I	0.9661	I
S260	Emirati	E1 Abu Dhabi	AD16	J1b	0.957	J1
1833	Emirati	E1 Abu Dhabi	AD16	J2b	0.9622	J2
4174	Emirati	E1 Abu Dhabi	AD16	L1c1	0.873	L1
665	Emirati	E1 Abu Dhabi	AD16	L2a1b+143	0.9609	L2
82	Emirati	E1 Abu Dhabi	AD16	M1a5	0.9704	M-other
3729	Emirati	E1 Abu Dhabi	AD16	M30	0.9675	M3
1631	Emirati	E1 Abu Dhabi	AD16	N1b1	0.9615	N
S371	Emirati	E1 Abu Dhabi	AD16	U2e1'2'3	0.9228	U2
2895	Emirati	E1 Abu Dhabi	AD2	H13a	0.9263	H-other
73	Emirati	E1 Abu Dhabi	AD2	H13c1	0.8924	H-other
1070	Emirati	E1 Abu Dhabi	AD2	HV	0.9263	HV
1642	Emirati	E1 Abu Dhabi	AD2	HV	0.9263	HV
1955	Emirati	E1 Abu Dhabi	AD2	HV	0.9263	HV
4034	Emirati	E1 Abu Dhabi	AD2	HV	0.9263	HV
4054	Emirati	E1 Abu Dhabi	AD2	HV	0.9263	HV
2485	Emirati	E1 Abu Dhabi	AD2	J1b	1	J1
S45	Emirati	E1 Abu Dhabi	AD2	J1b	0.9762	J1
1463	Emirati	E1 Abu Dhabi	AD2	J1b1	0.9412	J1
1270	Emirati	E1 Abu Dhabi	AD2	J2a2	0.957	J2
2941	Emirati	E1 Abu Dhabi	AD2	J2a2	0.957	J2
FG155	Emirati	E1 Abu Dhabi	AD2	J2a2	0.957	J2
3293	Emirati	E1 Abu Dhabi	AD2	J2a2a1a1*	0.9815	J2
S283	Emirati	E1 Abu Dhabi	AD2	J2a2a1a1*	0.9815	J2
415	Emirati	E1 Abu Dhabi	AD2	K1a4c	0.9687	K1
4125	Emirati	E1 Abu Dhabi	AD2	K2	0.9662	K2
S311	Emirati	E1 Abu Dhabi	AD2	L0a	0.9688	L0
195	Emirati	E1 Abu Dhabi	AD2	L2a1b+143	0.9785	L2
616	Emirati	E1 Abu Dhabi	AD2	L2a1b+143	0.9521	L2
2574	Emirati	E1 Abu Dhabi	AD2	L2a1c	0.9404	L2
4267	Emirati	E1 Abu Dhabi	AD2	L5a1a	0.8913	L-other
495	Emirati	E1 Abu Dhabi	AD2	M30	0.9675	M3
4130	Emirati	E1 Abu Dhabi	AD2	M4''67	0.9659	M-other
S425	Emirati	E1 Abu Dhabi	AD2	M4''67	0.9659	M-other
4437	Emirati	E1 Abu Dhabi	AD2	M52a	0.9431	M-other
384	Emirati	E1 Abu Dhabi	AD2	N1b1	0.9382	N
68	Emirati	E1 Abu Dhabi	AD2	N1b1	0.9615	N
350	Emirati	E1 Abu Dhabi	AD2	R0	0.9357	R
569	Emirati	E1 Abu Dhabi	AD2	R0	0.8979	R
960	Emirati	E1 Abu Dhabi	AD2	R0	0.9357	R
S379	Emirati	E1 Abu Dhabi	AD2	R0	0.907	R
927	Emirati	E1 Abu Dhabi	AD2	T2	0.9224	T
S20	Emirati	E1 Abu Dhabi	AD2	T2j1	0.9519	T
S218	Emirati	E1 Abu Dhabi	AD2	U1a1a3	0.8864	U-other
3590	Emirati	E1 Abu Dhabi	AD2	U2'3'4'7'8'9	0.936	U2
2432	Emirati	E1 Abu Dhabi	AD2	U2e1'2'3	0.9228	U2
2557	Emirati	E1 Abu Dhabi	AD2	U2e1'2'3	0.9228	U2
3897	Emirati	E1 Abu Dhabi	AD2	U2e1'2'3	0.9228	U2
4268	Emirati	E1 Abu Dhabi	AD2	U2e1'2'3	0.9228	U2
571	Emirati	E1 Abu Dhabi	AD2	U2e1'2'3	0.9228	U2
S451	Emirati	E1 Abu Dhabi	AD2	U2e1'2'3	0.9228	U2
1018	Emirati	E1 Abu Dhabi	AD2	U2e1f1	0.8892	U2
1251	Emirati	E1 Abu Dhabi	AD2	U3b3*	0.9556	U-other
2547	Emirati	E1 Abu Dhabi	AD2	U4a1	0.9626	U-other
S429	Emirati	E1 Abu Dhabi	AD2	U4a1	0.9626	U-other
416	Emirati	E1 Abu Dhabi	AD2	U6a6a	0.8963	U-other
3261	Emirati	E1 Abu Dhabi	AD2	U9a1	0.9605	U-other
798	Emirati	E1 Abu Dhabi	AD2	U9a1	0.9605	U-other
4284	Emirati	E1 Abu Dhabi	AD2	X2	0.9546	V/W/X/Y/Z
2	Emirati	E1 Abu Dhabi	AD3	H	0.8717	H-other
S343	Emirati	E1 Abu Dhabi	AD3	H	0.8717	H-other
2866	Emirati	E1 Abu Dhabi	AD3	H13a	0.7818	H-other
355	Emirati	E1 Abu Dhabi	AD3	H13c1	0.9332	H-other
2340	Emirati	E1 Abu Dhabi	AD3	HV	0.8869	HV
642	Emirati	E1 Abu Dhabi	AD3	J1b*	1	J1
682	Emirati	E1 Abu Dhabi	AD3	J1b*	1	J1
S130	Emirati	E1 Abu Dhabi	AD3	J1d1a	1	J1
1104	Emirati	E1 Abu Dhabi	AD3	J2a2	0.957	J2
1189	Emirati	E1 Abu Dhabi	AD3	J2a2	0.957	J2
776	Emirati	E1 Abu Dhabi	AD3	J2a2	0.9786	J2
4016	Emirati	E1 Abu Dhabi	AD3	K1	0.9387	K1
2149	Emirati	E1 Abu Dhabi	AD3	K1a4c	0.9687	K1
2364	Emirati	E1 Abu Dhabi	AD3	K1a4c	0.9687	K1
2479	Emirati	E1 Abu Dhabi	AD3	K2	0.9662	K2
3391	Emirati	E1 Abu Dhabi	AD3	K2	0.9662	K2
3907	Emirati	E1 Abu Dhabi	AD3	K2	0.9662	K2
4275	Emirati	E1 Abu Dhabi	AD3	K2	0.9662	K2
4402	Emirati	E1 Abu Dhabi	AD3	L0a2a2	0.958	L0
338	Emirati	E1 Abu Dhabi	AD3	L2a1	0.9781	L2
S216	Emirati	E1 Abu Dhabi	AD3	L2a1	0.9543	L2
S75	Emirati	E1 Abu Dhabi	AD3	L2a1a	0.9786	L2
4439	Emirati	E1 Abu Dhabi	AD3	L2a1b+143	0.9785	L2
2985	Emirati	E1 Abu Dhabi	AD3	L3d3	0.9674	L3
S199	Emirati	E1 Abu Dhabi	AD3	L3e1b2	0.9362	L3
1240	Emirati	E1 Abu Dhabi	AD3	L3e1e	0.9482	L3
S310	Emirati	E1 Abu Dhabi	AD3	L3e1e	0.9702	L3
698	Emirati	E1 Abu Dhabi	AD3	L3e2b1a	0.9641	L3
884	Emirati	E1 Abu Dhabi	AD3	L4b2	0.8905	L-other
1658	Emirati	E1 Abu Dhabi	AD3	M2a'b	0.9705	M-other
S450	Emirati	E1 Abu Dhabi	AD3	M30	0.9675	M3
3381	Emirati	E1 Abu Dhabi	AD3	M31a2	0.9094	M3
2797	Emirati	E1 Abu Dhabi	AD3	M35b	0.9676	M3
S238	Emirati	E1 Abu Dhabi	AD3	M35b	0.9676	M3
S178	Emirati	E1 Abu Dhabi	AD3	M6	0.9388	M-other
2683	Emirati	E1 Abu Dhabi	AD3	M6a1	0.9502	M-other
130	Emirati	E1 Abu Dhabi	AD3	N1a3	0.9627	N
636	Emirati	E1 Abu Dhabi	AD3	N1a3	0.9627	N
S232	Emirati	E1 Abu Dhabi	AD3	R0	0.8525	R
1489	Emirati	E1 Abu Dhabi	AD3	R0	0.9357	R
619	Emirati	E1 Abu Dhabi	AD3	R0	0.9357	R
S368	Emirati	E1 Abu Dhabi	AD3	R0	0.9357	R
4036	Emirati	E1 Abu Dhabi	AD3	T1a7	0.9661	T
1732	Emirati	E1 Abu Dhabi	AD3	U	0.9508	U-other
2024	Emirati	E1 Abu Dhabi	AD3	U2e1'2'3	0.9708	U2
2987	Emirati	E1 Abu Dhabi	AD3	U2e1'2'3	0.9112	U2
S266	Emirati	E1 Abu Dhabi	AD3	U2e1'2'3	0.9381	U2
2261	Emirati	E1 Abu Dhabi	AD3	U6a+16189+(103)	0.9539	U-other
242	Emirati	E1 Abu Dhabi	AD3	U9a1	0.9605	U-other
203	Emirati	E1 Abu Dhabi	AD4	HV	0.9263	HV
4170	Emirati	E1 Abu Dhabi	AD4	HV	0.9263	HV
1576	Emirati	E1 Abu Dhabi	AD4	J2a2a1a1*	0.9815	J2
1852	Emirati	E1 Abu Dhabi	AD4	K2	0.9662	K2
3228	Emirati	E1 Abu Dhabi	AD4	L1b1	0.9545	L1
865	Emirati	E1 Abu Dhabi	AD4	L2a1	0.9781	L2
1627	Emirati	E1 Abu Dhabi	AD4	L3d1a1	0.971	L3
3066	Emirati	E1 Abu Dhabi	AD4	L3e3b	0.9698	L3
839	Emirati	E1 Abu Dhabi	AD4	L4b2	0.9661	L-other
1801	Emirati	E1 Abu Dhabi	AD4	M36	0.9489	M3
2469	Emirati	E1 Abu Dhabi	AD4	R0	0.9357	R
4042	Emirati	E1 Abu Dhabi	AD4	R0	0.9357	R
1077	Emirati	E1 Abu Dhabi	AD4	R32	0.8973	R
213	Emirati	E1 Abu Dhabi	AD4	T1a2	0.9664	T
3397	Emirati	E1 Abu Dhabi	AD4	T1a2	0.9664	T
FG136	Emirati	E1 Abu Dhabi	AD4	T2	0.963	T
971	Emirati	E1 Abu Dhabi	AD4	T2b	0.9451	T
1199	Emirati	E1 Abu Dhabi	AD4	U2e1'2'3	0.9228	U2
1243	Emirati	E1 Abu Dhabi	AD4	U2e1'2'3	0.9228	U2
1573	Emirati	E1 Abu Dhabi	AD4	U2e1'2'3	0.9228	U2
1910	Emirati	E1 Abu Dhabi	AD4	U2e1'2'3	0.9228	U2
2294	Emirati	E1 Abu Dhabi	AD4	U2e1'2'3	0.9228	U2
298	Emirati	E1 Abu Dhabi	AD4	U2e1'2'3	0.9228	U2
3393	Emirati	E1 Abu Dhabi	AD4	U2e1'2'3	0.9228	U2
666	Emirati	E1 Abu Dhabi	AD4	U2e1'2'3	0.9228	U2
S304	Emirati	E1 Abu Dhabi	AD4	U2e1'2'3	0.9228	U2
287	Emirati	E1 Abu Dhabi	AD4	U4a1	0.9626	U-other
1956	Emirati	E1 Abu Dhabi	AD4	U9a1	0.9605	U-other
3018	Emirati	E1 Abu Dhabi	AD4	U9a1	0.9605	U-other
3562	Emirati	E1 Abu Dhabi	AD4	U9a1	0.9605	U-other
3592	Emirati	E1 Abu Dhabi	AD4	U9a1	0.9605	U-other
4298	Emirati	E1 Abu Dhabi	AD4	U9a1	0.9605	U-other
83	Emirati	E1 Abu Dhabi	AD5	H13a	0.8858	H-other
1202	Emirati	E1 Abu Dhabi	AD5	H15a1b	0.9268	H-other
FG138	Emirati	E1 Abu Dhabi	AD5	H6b	0.9294	H-other
1666	Emirati	E1 Abu Dhabi	AD5	HV	0.8613	HV
3664	Emirati	E1 Abu Dhabi	AD5	HV	0.9263	HV
4175	Emirati	E1 Abu Dhabi	AD5	HV	0.9263	HV
1657	Emirati	E1 Abu Dhabi	AD5	J1b	1	J1
331	Emirati	E1 Abu Dhabi	AD5	J1b	1	J1
S296	Emirati	E1 Abu Dhabi	AD5	J1b	0.9794	J1
3745	Emirati	E1 Abu Dhabi	AD5	J1b*	1	J1
1271	Emirati	E1 Abu Dhabi	AD5	J1b1	0.9721	J1
2148	Emirati	E1 Abu Dhabi	AD5	J1b1	0.9721	J1
4099	Emirati	E1 Abu Dhabi	AD5	J2a2	1	J2
1643	Emirati	E1 Abu Dhabi	AD5	K2	0.9662	K2
S261	Emirati	E1 Abu Dhabi	AD5	L0a2a2	0.9418	L0
1245	Emirati	E1 Abu Dhabi	AD5	L3d1a1a	0.974	L3
1269	Emirati	E1 Abu Dhabi	AD5	L3d1a1a	0.974	L3
3415	Emirati	E1 Abu Dhabi	AD5	L3d1a1a	0.974	L3
1190	Emirati	E1 Abu Dhabi	AD5	L3e1e	0.9365	L3
3535	Emirati	E1 Abu Dhabi	AD5	L3h1a2a	0.9484	L3
452	Emirati	E1 Abu Dhabi	AD5	L3h1a2a	0.9484	L3
3914	Emirati	E1 Abu Dhabi	AD5	M6a1	0.9502	M-other
FG135	Emirati	E1 Abu Dhabi	AD5	N1b	0.942	N
S272	Emirati	E1 Abu Dhabi	AD5	R0	0.8525	R
FG81	Emirati	E1 Abu Dhabi	AD5	R0	0.896	R
4247	Emirati	E1 Abu Dhabi	AD5	T2b	0.9451	T
821	Emirati	E1 Abu Dhabi	AD5	U1a1a3	0.9	U-other
4218	Emirati	E1 Abu Dhabi	AD5	U2e1'2'3	0.9228	U2
2015	Emirati	E1 Abu Dhabi	AD6	H13a	0.9263	H-other
1709	Emirati	E1 Abu Dhabi	AD6	H15	0.8927	H-other
1781	Emirati	E1 Abu Dhabi	AD6	H15	0.8927	H-other
3968	Emirati	E1 Abu Dhabi	AD6	H15	0.8927	H-other
3994	Emirati	E1 Abu Dhabi	AD6	H3v	0.892	H3
S114	Emirati	E1 Abu Dhabi	AD6	H4	0.8866	H-other
S224	Emirati	E1 Abu Dhabi	AD6	HV	0.827	HV
2365	Emirati	E1 Abu Dhabi	AD6	HV	0.9263	HV
2569	Emirati	E1 Abu Dhabi	AD6	HV	0.9263	HV
2662	Emirati	E1 Abu Dhabi	AD6	HV	1	HV
4048	Emirati	E1 Abu Dhabi	AD6	HV	0.9263	HV
4338	Emirati	E1 Abu Dhabi	AD6	HV1b	1	HV
S334	Emirati	E1 Abu Dhabi	AD6	J1b*	1	J1
S415	Emirati	E1 Abu Dhabi	AD6	J2a2	0.957	J2
1035	Emirati	E1 Abu Dhabi	AD6	L2a1f	0.9788	L2
3411	Emirati	E1 Abu Dhabi	AD6	L3x1	0.9645	L3
4122	Emirati	E1 Abu Dhabi	AD6	M	0.9465	M-other
2214	Emirati	E1 Abu Dhabi	AD6	M2a1a	0.972	M-other
2400	Emirati	E1 Abu Dhabi	AD6	M36	0.946	M3
2401	Emirati	E1 Abu Dhabi	AD6	M36	0.946	M3
1871	Emirati	E1 Abu Dhabi	AD6	N1a3	0.9627	N
S268	Emirati	E1 Abu Dhabi	AD6	R0	0.8525	R
132	Emirati	E1 Abu Dhabi	AD6	T2	0.9418	T
2516	Emirati	E1 Abu Dhabi	AD6	U2'3'4'7'8'9	0.954	U2
1587	Emirati	E1 Abu Dhabi	AD6	U2e1'2'3	0.9708	U2
3597	Emirati	E1 Abu Dhabi	AD6	U2e1'2'3	0.9228	U2
2782	Emirati	E1 Abu Dhabi	AD7	H15a1b	0.9268	H-other
S393	Emirati	E1 Abu Dhabi	AD7	H6a1a1	0.8459	H-other
S420	Emirati	E1 Abu Dhabi	AD7	HV	0.9433	HV
S282	Emirati	E1 Abu Dhabi	AD7	HV0a	0.9357	HV
1696	Emirati	E1 Abu Dhabi	AD7	J1	1	J1
1086	Emirati	E1 Abu Dhabi	AD7	J1b	1	J1
2644	Emirati	E1 Abu Dhabi	AD7	J1b1	0.9721	J1
S239	Emirati	E1 Abu Dhabi	AD7	J1b4	0.9289	J1
767	Emirati	E1 Abu Dhabi	AD7	J2a2	0.957	J2
286	Emirati	E1 Abu Dhabi	AD7	K2	0.9662	K2
442	Emirati	E1 Abu Dhabi	AD7	L0a2a2	0.9693	L0
3489	Emirati	E1 Abu Dhabi	AD7	L1c3a	0.9302	L1
3354	Emirati	E1 Abu Dhabi	AD7	M39	0.9662	M3
FG151	Emirati	E1 Abu Dhabi	AD7	M4''67	0.9183	M-other
S444	Emirati	E1 Abu Dhabi	AD7	M4''67	0.9538	M-other
2246	Emirati	E1 Abu Dhabi	AD7	N3	0.947	N
S278	Emirati	E1 Abu Dhabi	AD7	R0	0.8796	R
599	Emirati	E1 Abu Dhabi	AD7	R0	0.8738	R
3499	Emirati	E1 Abu Dhabi	AD7	R0a1a2	0.9435	R
S49	Emirati	E1 Abu Dhabi	AD7	T2	0.9418	T
S274	Emirati	E1 Abu Dhabi	AD7	T2b	0.9451	T
1257	Emirati	E1 Abu Dhabi	AD7	U2b2	0.9097	U2
4397	Emirati	E1 Abu Dhabi	AD7	U4d	0.9401	U-other
2245	Emirati	E1 Abu Dhabi	AD7	U5b2a	0.9645	U5
4185	Emirati	E1 Abu Dhabi	AD7	U5b2a	0.9645	U5
3291	Emirati	E1 Abu Dhabi	AD8	HV	0.9263	HV
739	Emirati	E1 Abu Dhabi	AD8	HV	0.8858	HV
FG132	Emirati	E1 Abu Dhabi	AD8	HV	0.9263	HV
S467	Emirati	E1 Abu Dhabi	AD8	HV	0.9263	HV
2093	Emirati	E1 Abu Dhabi	AD8	J1b	1	J1
1772	Emirati	E1 Abu Dhabi	AD8	K1a4c	0.9687	K1
3966	Emirati	E1 Abu Dhabi	AD8	L2a1c	0.9558	L2
2847	Emirati	E1 Abu Dhabi	AD8	M18a	0.9681	M-other
3080	Emirati	E1 Abu Dhabi	AD8	M30	0.9675	M3
521	Emirati	E1 Abu Dhabi	AD8	M30	0.9675	M3
1887	Emirati	E1 Abu Dhabi	AD8	M31a2	0.9683	M3
2202	Emirati	E1 Abu Dhabi	AD8	M5a1b*	0.9505	M-other
2070	Emirati	E1 Abu Dhabi	AD8	N1a3	0.9627	N
2342	Emirati	E1 Abu Dhabi	AD8	N1a3	0.9627	N
2578	Emirati	E1 Abu Dhabi	AD8	N1a3	0.9627	N
3649	Emirati	E1 Abu Dhabi	AD8	R0	0.9357	R
4082	Emirati	E1 Abu Dhabi	AD8	R2d	0.94	R
1406	Emirati	E1 Abu Dhabi	AD8	R30a1c	0.9527	R
1510	Emirati	E1 Abu Dhabi	AD8	U2e1'2'3	0.9228	U2
2289	Emirati	E1 Abu Dhabi	AD8	U2e1'2'3	0.9228	U2
994	Emirati	E1 Abu Dhabi	AD8	U2e1'2'3	0.9228	U2
S419	Emirati	E1 Abu Dhabi	AD8	U2e1'2'3	0.9228	U2
S482	Emirati	E1 Abu Dhabi	AD8	U2e1'2'3	0.9228	U2
S172	Emirati	E1 Abu Dhabi	AD8	U6a3d1a	0.9298	U-other
S102	Emirati	E1 Abu Dhabi	AD9	HV	0.9263	HV
S288	Emirati	E1 Abu Dhabi	AD9	HV	0.9263	HV
3321	Emirati	E1 Abu Dhabi	AD9	J1b1	0.9721	J1
3663	Emirati	E1 Abu Dhabi	AD9	J1b1	0.9721	J1
1849	Emirati	E1 Abu Dhabi	AD9	K2	0.9662	K2
3737	Emirati	E1 Abu Dhabi	AD9	L0a1b1a1a	0.9701	L0
831	Emirati	E1 Abu Dhabi	AD9	L2a1a3	0.979	L2
3724	Emirati	E1 Abu Dhabi	AD9	L3b1a	0.9726	L3
4444	Emirati	E1 Abu Dhabi	AD9	L3e3b	0.9698	L3
1673	Emirati	E1 Abu Dhabi	AD9	M1a	0.9678	M-other
722	Emirati	E1 Abu Dhabi	AD9	M30	0.9469	M3
800	Emirati	E1 Abu Dhabi	AD9	M4''67	0.947	M-other
3060	Emirati	E1 Abu Dhabi	AD9	N1b1	0.9615	N
1541	Emirati	E1 Abu Dhabi	AD9	R0	0.9055	R
2646	Emirati	E1 Abu Dhabi	AD9	R0	0.9357	R
873	Emirati	E1 Abu Dhabi	AD9	R0	0.9357	R
FG9	Emirati	E1 Abu Dhabi	AD9	R0a2f1	0.9423	R
751	Emirati	E1 Abu Dhabi	AD9	U2e1'2'3	0.9228	U2
1107	Emirati	E1 Abu Dhabi	AD9	U4'9	0.9565	U-other
2227	Emirati	E1 Abu Dhabi	AD9	X2	0.9546	V/W/X/Y/Z
387	Emirati	E1 Abu Dhabi		C4	0.9305	C
2242	Emirati	E1 Abu Dhabi		H	0.8717	H-other
394	Emirati	E1 Abu Dhabi		H13a	0.8858	H-other
838	Emirati	E1 Abu Dhabi		H13a	0.8858	H-other
734	Emirati	E1 Abu Dhabi		H13a	0.9263	H-other
1497	Emirati	E1 Abu Dhabi		H13c1	0.9332	H-other
2137	Emirati	E1 Abu Dhabi		H15	0.6774	H-other
2786	Emirati	E1 Abu Dhabi		H22	0.919	H2
2422	Emirati	E1 Abu Dhabi		H4a	0.9325	H-other
3495	Emirati	E1 Abu Dhabi		HV	0.827	HV
1748	Emirati	E1 Abu Dhabi		HV	0.9263	HV
202	Emirati	E1 Abu Dhabi		HV	0.9263	HV
2199	Emirati	E1 Abu Dhabi		HV	0.9263	HV
2490	Emirati	E1 Abu Dhabi		HV	0.9263	HV
3613	Emirati	E1 Abu Dhabi		HV	0.9263	HV
4271	Emirati	E1 Abu Dhabi		HV	0.9263	HV
S138	Emirati	E1 Abu Dhabi		HV	0.9263	HV
S484	Emirati	E1 Abu Dhabi		HV	0.9263	HV
988	Emirati	E1 Abu Dhabi		HV	0.9263	HV
3723	Emirati	E1 Abu Dhabi		HV	0.9263	HV
FG8	Emirati	E1 Abu Dhabi		I1d	0.9656	I
1041	Emirati	E1 Abu Dhabi		J1	0.9555	J1
2161	Emirati	E1 Abu Dhabi		J1b	1	J1
2938	Emirati	E1 Abu Dhabi		J1b	0.9762	J1
3563	Emirati	E1 Abu Dhabi		J1b	0.9762	J1
3669	Emirati	E1 Abu Dhabi		J1b	0.9762	J1
4440	Emirati	E1 Abu Dhabi		J1b	1	J1
FG75	Emirati	E1 Abu Dhabi		J1b	1	J1
S132	Emirati	E1 Abu Dhabi		J1b	1	J1
1464	Emirati	E1 Abu Dhabi		J1b*	1	J1
3930	Emirati	E1 Abu Dhabi		J1b*	1	J1
4123	Emirati	E1 Abu Dhabi		J1b*	1	J1
S2	Emirati	E1 Abu Dhabi		J1b*	1	J1
FG1	Emirati	E1 Abu Dhabi		J1b*	1	J1
3457	Emirati	E1 Abu Dhabi		J1b1	1	J1
881	Emirati	E1 Abu Dhabi		J1d1a	0.9751	J1
S22	Emirati	E1 Abu Dhabi		J2a1	1	J2
S137	Emirati	E1 Abu Dhabi		J2a2	0.9757	J2
FG153	Emirati	E1 Abu Dhabi		J2a2a1a1*	1	J2
1540	Emirati	E1 Abu Dhabi		K1a4c	0.9687	K1
3869	Emirati	E1 Abu Dhabi		K1a4c	0.9687	K1
3893	Emirati	E1 Abu Dhabi		K1a4c	0.9687	K1
721	Emirati	E1 Abu Dhabi		K1a4c	0.9687	K1
S150	Emirati	E1 Abu Dhabi		K1a4c	0.9687	K1
S251	Emirati	E1 Abu Dhabi		K1a4c	0.9332	K1
S205	Emirati	E1 Abu Dhabi		K2	0.9276	K2
1861	Emirati	E1 Abu Dhabi		K2	0.9662	K2
FG45	Emirati	E1 Abu Dhabi		K2	0.9662	K2
2109	Emirati	E1 Abu Dhabi		K2	0.9662	K2
S475	Emirati	E1 Abu Dhabi		K2	0.9662	K2
1685	Emirati	E1 Abu Dhabi		K2	0.9662	K2
236	Emirati	E1 Abu Dhabi		K2	0.9662	K2
344	Emirati	E1 Abu Dhabi		K2	0.9662	K2
3458	Emirati	E1 Abu Dhabi		K2	0.9662	K2
S332	Emirati	E1 Abu Dhabi		L0a	0.9688	L0
1757	Emirati	E1 Abu Dhabi		L0a	0.9688	L0
1173	Emirati	E1 Abu Dhabi		L0a1a	0.9695	L0
796	Emirati	E1 Abu Dhabi		L0a2a2	0.9693	L0
232	Emirati	E1 Abu Dhabi		L0f	0.9037	L0
1850	Emirati	E1 Abu Dhabi		L1c1	0.877	L1
4286	Emirati	E1 Abu Dhabi		L2a1	0.9781	L2
2940	Emirati	E1 Abu Dhabi		L2a1b+143	0.9785	L2
FG61	Emirati	E1 Abu Dhabi		L2a1b+143	0.9785	L2
2238	Emirati	E1 Abu Dhabi		L3d1a1a	0.974	L3
3311	Emirati	E1 Abu Dhabi		L3d1a1a	0.974	L3
S259	Emirati	E1 Abu Dhabi		L3e	0.918	L3
1182	Emirati	E1 Abu Dhabi		L3e1	0.9687	L3
2577	Emirati	E1 Abu Dhabi		L3e1	0.9687	L3
3641	Emirati	E1 Abu Dhabi		L3e3a	0.9674	L3
1359	Emirati	E1 Abu Dhabi		L3e3a	0.9384	L3
FG37	Emirati	E1 Abu Dhabi		L3e3b	0.9592	L3
1370	Emirati	E1 Abu Dhabi		L4a1	0.9685	L-other
FG51	Emirati	E1 Abu Dhabi		L4a1	0.9685	L-other
3614	Emirati	E1 Abu Dhabi		L4a2	0.8938	L-other
3923	Emirati	E1 Abu Dhabi		L4a2	0.8938	L-other
S212	Emirati	E1 Abu Dhabi		M18	0.9043	M-other
2947	Emirati	E1 Abu Dhabi		M1a	0.9547	M-other
3001	Emirati	E1 Abu Dhabi		M30	0.9675	M3
3322	Emirati	E1 Abu Dhabi		M39	0.9662	M3
S209	Emirati	E1 Abu Dhabi		M5a1b*	0.935	M-other
4108	Emirati	E1 Abu Dhabi		M6a1	0.9708	M-other
2235	Emirati	E1 Abu Dhabi		N1a1a3	0.9503	N
S270	Emirati	E1 Abu Dhabi		N1a2	0.9093	N
2433	Emirati	E1 Abu Dhabi		N1a3	0.9627	N
S373	Emirati	E1 Abu Dhabi		N1a3	0.9627	N
4142	Emirati	E1 Abu Dhabi		N1b1	0.9615	N
1644	Emirati	E1 Abu Dhabi		R0	0.9357	R
2949	Emirati	E1 Abu Dhabi		R0	0.9357	R
S17	Emirati	E1 Abu Dhabi		R0	0.9357	R
S413	Emirati	E1 Abu Dhabi		R0	0.9055	R
FG87	Emirati	E1 Abu Dhabi		R0	0.9357	R
1886	Emirati	E1 Abu Dhabi		R0	0.9357	R
S359	Emirati	E1 Abu Dhabi		R0	0.9357	R
S50	Emirati	E1 Abu Dhabi		R0	0.9149	R
S160	Emirati	E1 Abu Dhabi		R0	0.8796	R
S322	Emirati	E1 Abu Dhabi		R0a1a2	0.9435	R
1458	Emirati	E1 Abu Dhabi		R0a2f1	0.9423	R
S285	Emirati	E1 Abu Dhabi		R0a2f1	0.9423	R
S434	Emirati	E1 Abu Dhabi		R0a2f1	0.9097	R
S394	Emirati	E1 Abu Dhabi		R2d	0.8636	R
1949	Emirati	E1 Abu Dhabi		R30b2a	0.9416	R
4052	Emirati	E1 Abu Dhabi		R32	0.8973	R
268	Emirati	E1 Abu Dhabi		R5a2	0.9448	R
97	Emirati	E1 Abu Dhabi		R5a2	0.9448	R
2920	Emirati	E1 Abu Dhabi		T1a7	0.9661	T
3306	Emirati	E1 Abu Dhabi		T2	0.9462	T
107	Emirati	E1 Abu Dhabi		T2	0.9418	T
548	Emirati	E1 Abu Dhabi		T2	0.95	T
S77	Emirati	E1 Abu Dhabi		T2	0.95	T
724	Emirati	E1 Abu Dhabi		T2	0.9065	T
S281	Emirati	E1 Abu Dhabi		T2	0.9224	T
S319	Emirati	E1 Abu Dhabi		T2	0.9224	T
814	Emirati	E1 Abu Dhabi		T2b	0.9451	T
4183	Emirati	E1 Abu Dhabi		U2a2	0.922	U2
951	Emirati	E1 Abu Dhabi		U2b2	0.957	U2
1120	Emirati	E1 Abu Dhabi		U2e1'2'3	0.9228	U2
2055	Emirati	E1 Abu Dhabi		U2e1'2'3	0.9228	U2
2549	Emirati	E1 Abu Dhabi		U2e1'2'3	0.9228	U2
308	Emirati	E1 Abu Dhabi		U2e1'2'3	0.9228	U2
525	Emirati	E1 Abu Dhabi		U2e1'2'3	0.9228	U2
S59	Emirati	E1 Abu Dhabi		U2e1'2'3	0.9228	U2
S463	Emirati	E1 Abu Dhabi		U2e1'2'3	0.9228	U2
1492	Emirati	E1 Abu Dhabi		U4'9	0.9565	U-other
4162	Emirati	E1 Abu Dhabi		U4a1	0.9626	U-other
3350	Emirati	E1 Abu Dhabi		U6a2a	0.9563	U-other
2272	Emirati	E1 Abu Dhabi		U7	0.9596	U-other
S231	Emirati	E1 Abu Dhabi		U9a1	0.9142	U-other
1094	Emirati	E1 Abu Dhabi		U9a1	0.9605	U-other
475	Emirati	E1 Abu Dhabi		U9a1	0.9605	U-other
S294	Emirati	E1 Abu Dhabi		U9a1	0.9605	U-other
1558	Emirati	E1 Abu Dhabi		X2	0.9096	V/W/X/Y/Z
222	Emirati	E1 Abu Dhabi		X2	0.9096	V/W/X/Y/Z
300	Emirati	E1 Abu Dhabi		X2	0.9546	V/W/X/Y/Z
FG108	Emirati	E2 Dubai		H3h7	0.8851	H3
3388	Emirati	E2 Dubai		HV	0.9263	HV
S492	Emirati	E2 Dubai		HV5	0.9311	HV
S193	Emirati	E2 Dubai		J1b	0.957	J1
1546	Emirati	E2 Dubai		J2a2a1a1*	0.9815	J2
4412	Emirati	E2 Dubai		L0a2a2	0.958	L0
498	Emirati	E2 Dubai		L2a1a3c	0.9796	L2
FG144	Emirati	E2 Dubai		L3d1a	0.9699	L3
2604	Emirati	E2 Dubai		L4b2	0.9491	L-other
3292	Emirati	E2 Dubai		M30	0.9675	M3
3020	Emirati	E2 Dubai		N1a1a3	0.9465	N
S473	Emirati	E2 Dubai		U1a1c	0.923	U-other
2228	Emirati	E2 Dubai		U2e1'2'3	0.9228	U2
1897	Emirati	E3 Sharjah	S1	H3au	0.9216	H3
2088	Emirati	E3 Sharjah	S1	H3au	0.9216	H3
1965	Emirati	E3 Sharjah	S1	J1b1	0.9721	J1
2694	Emirati	E3 Sharjah	S1	J1b1	0.9721	J1
2698	Emirati	E3 Sharjah	S1	J1b1	0.9721	J1
3387	Emirati	E3 Sharjah	S1	J1b1	0.9721	J1
S57	Emirati	E3 Sharjah	S1	J1b1	0.9721	J1
3964	Emirati	E3 Sharjah	S1	J2a2a1a1*	1	J2
2399	Emirati	E3 Sharjah	S1	K2	0.9662	K2
3653	Emirati	E3 Sharjah	S1	K2	0.9662	K2
3694	Emirati	E3 Sharjah	S1	K2	0.9662	K2
1561	Emirati	E3 Sharjah	S1	L0a2a2	0.958	L0
3656	Emirati	E3 Sharjah	S1	L2a5	0.938	L2
161	Emirati	E3 Sharjah	S1	L3b1a3	0.9566	L3
1857	Emirati	E3 Sharjah	S1	L3d3	0.9674	L3
117	Emirati	E3 Sharjah	S1	L3e1a1	0.9468	L3
2423	Emirati	E3 Sharjah	S1	L3e1a1	0.9468	L3
2803	Emirati	E3 Sharjah	S1	L3e1a1	0.9468	L3
4429	Emirati	E3 Sharjah	S1	L3e1a1	0.9468	L3
1758	Emirati	E3 Sharjah	S1	L3f1b4a	0.9754	L3
4423	Emirati	E3 Sharjah	S1	L3h1	0.9345	L3
198	Emirati	E3 Sharjah	S1	M	0.9225	M-other
2910	Emirati	E3 Sharjah	S1	M18a	0.9681	M-other
3235	Emirati	E3 Sharjah	S1	M18a	0.9681	M-other
3576	Emirati	E3 Sharjah	S1	M2a1a	0.9489	M-other
1617	Emirati	E3 Sharjah	S1	M30	0.9469	M3
2981	Emirati	E3 Sharjah	S1	N1a1b1	0.9491	N
FG54	Emirati	E3 Sharjah	S1	N3	0.947	N
281	Emirati	E3 Sharjah	S1	R0	0.9357	R
1255	Emirati	E3 Sharjah	S1	R7	0.8801	R
1608	Emirati	E3 Sharjah	S1	T2	0.963	T
FG5	Emirati	E3 Sharjah	S1	T2	0.963	T
S25	Emirati	E3 Sharjah	S1	T2	0.9201	T
323	Emirati	E3 Sharjah	S1	U2b2	0.957	U2
3479	Emirati	E3 Sharjah	S1	U7	0.9337	U-other
843	Emirati	E3 Sharjah	S2	C5c	0.9152	C
4160	Emirati	E3 Sharjah	S2	H	0.9135	H-other
FG89	Emirati	E3 Sharjah	S2	H14a	0.9233	H-other
4104	Emirati	E3 Sharjah	S2	H22	0.919	H2
420	Emirati	E3 Sharjah	S2	H6a1a1	0.9332	H-other
2973	Emirati	E3 Sharjah	S2	J2a2	0.9559	J2
FG134	Emirati	E3 Sharjah	S2	L2a1b+143	0.9785	L2
131	Emirati	E3 Sharjah	S2	L3	0.8928	L3
591	Emirati	E3 Sharjah	S2	T2	0.963	T
605	Emirati	E3 Sharjah	S2	U3a	0.908	U-other
37	Emirati	E3 Sharjah	S2	U4	0.96	U-other
846	Emirati	E3 Sharjah	S2	W3a1	0.9349	V/W/X/Y/Z
404	Emirati	E3 Sharjah		B4a1	0.9465	B
S469	Emirati	E3 Sharjah		B4a1	0.9465	B
888	Emirati	E3 Sharjah		H	0.9135	H-other
1875	Emirati	E3 Sharjah		H13a	0.9263	H-other
2969	Emirati	E3 Sharjah		H13c1	0.9332	H-other
3068	Emirati	E3 Sharjah		H6a1a1	0.9332	H-other
2751	Emirati	E3 Sharjah		HV	0.9263	HV
2752	Emirati	E3 Sharjah		HV	0.9263	HV
1958	Emirati	E3 Sharjah		HV1a1a	0.9635	HV
1659	Emirati	E3 Sharjah		HV1b	1	HV
2699	Emirati	E3 Sharjah		J1b1	0.9721	J1
2583	Emirati	E3 Sharjah		J2a2	0.957	J2
939	Emirati	E3 Sharjah		J2a2	1	J2
785	Emirati	E3 Sharjah		J2b	1	J2
2865	Emirati	E3 Sharjah		K1a4	0.9674	K1
S436	Emirati	E3 Sharjah		K1a4c	0.9487	K1
4182	Emirati	E3 Sharjah		K2	0.9662	K2
458	Emirati	E3 Sharjah		K2	0.9662	K2
294	Emirati	E3 Sharjah		K2	0.9662	K2
3684	Emirati	E3 Sharjah		K2	0.9662	K2
2859	Emirati	E3 Sharjah		K2	0.9418	K2
S53	Emirati	E3 Sharjah		K2	0.9662	K2
1725	Emirati	E3 Sharjah		L0a2a2	0.958	L0
S342	Emirati	E3 Sharjah		L0a4	0.9693	L0
S277	Emirati	E3 Sharjah		L1b1	0.9545	L1
334	Emirati	E3 Sharjah		L1c2b1b*1	0.9374	L1
1232	Emirati	E3 Sharjah		L3d1a1a	0.974	L3
2637	Emirati	E3 Sharjah		L3d1a1a	0.974	L3
597	Emirati	E3 Sharjah		L3e3b	0.9281	L3
S387	Emirati	E3 Sharjah		L3f1b	0.9732	L3
S222	Emirati	E3 Sharjah		L3f1b4a1	0.9507	L3
S55	Emirati	E3 Sharjah		L3f2a1a	0.9021	L3
1552	Emirati	E3 Sharjah		L5b2	0.8741	L-other
157	Emirati	E3 Sharjah		M	0.939	M-other
3070	Emirati	E3 Sharjah		M18a	0.9681	M-other
2152	Emirati	E3 Sharjah		M30	0.9345	M3
FG58	Emirati	E3 Sharjah		M30	0.9308	M3
773	Emirati	E3 Sharjah		M35a	0.967	M3
564	Emirati	E3 Sharjah		M36	0.9662	M3
1425	Emirati	E3 Sharjah		M38c	0.97	M3
2268	Emirati	E3 Sharjah		M51	0.9662	M-other
2071	Emirati	E3 Sharjah		M6a1	0.9502	M-other
3069	Emirati	E3 Sharjah		N1a1a3	0.9465	N
1428	Emirati	E3 Sharjah		N1a3	0.9627	N
S318	Emirati	E3 Sharjah		N1b1	0.9395	N
4025	Emirati	E3 Sharjah		R0	0.9357	R
855	Emirati	E3 Sharjah		R0	0.9357	R
1163	Emirati	E3 Sharjah		R0	0.9357	R
1155	Emirati	E3 Sharjah		R0	0.9149	R
3434	Emirati	E3 Sharjah		R0a2f1	0.8696	R
S366	Emirati	E3 Sharjah		R30a1c	0.9527	R
3439	Emirati	E3 Sharjah		T1	0.9651	T
437	Emirati	E3 Sharjah		T2b	0.9451	T
3568	Emirati	E3 Sharjah		U2	0.8872	U2
4418	Emirati	E3 Sharjah		U2b2	0.957	U2
4428	Emirati	E3 Sharjah		U2b2	0.957	U2
726	Emirati	E3 Sharjah		U2b2	0.957	U2
2083	Emirati	E3 Sharjah		U2b2	0.957	U2
S326	Emirati	E3 Sharjah		U2b2	0.957	U2
FG121	Emirati	E3 Sharjah		U2e1'2'3	0.9112	U2
2664	Emirati	E3 Sharjah		U2e1'2'3	0.9228	U2
3929	Emirati	E3 Sharjah		U5b2	0.9621	U5
2298	Emirati	E3 Sharjah		U7	0.9596	U-other
2299	Emirati	E3 Sharjah		U7	0.9596	U-other
2053	Emirati	E3 Sharjah		U7	0.9337	U-other
188	Emirati	E3 Sharjah		U9a1	0.9605	U-other
4278	Emirati	E3 Sharjah		U9a1	0.9605	U-other
3308	Emirati	E3 Sharjah		W6b	0.9349	V/W/X/Y/Z
4001	Emirati	E4 Ajman		K2a5b	0.9677	K2
S56	Emirati	E4 Ajman		L0a2a2	0.9693	L0
4081	Emirati	E4 Ajman		N1b1	0.9615	N
4111	Emirati	E4 Ajman		R0	0.9055	R
2057	Emirati	E4 Ajman		R0	0.9357	R
S404	Emirati	E4 Ajman		U7	0.9337	U-other
FG105	Emirati	E4 Ajman		U9a1	0.9605	U-other
1153	Emirati	E5 Umm Al Quwain	UAQ1	H14a	0.8887	H-other
486	Emirati	E5 Umm Al Quwain	UAQ1	H3ak	0.8725	H3
708	Emirati	E5 Umm Al Quwain	UAQ1	H3ak	0.8725	H3
2305	Emirati	E5 Umm Al Quwain	UAQ1	HV	0.9263	HV
4126	Emirati	E5 Umm Al Quwain	UAQ1	HV	0.9263	HV
4344	Emirati	E5 Umm Al Quwain	UAQ1	HV	0.9263	HV
S26	Emirati	E5 Umm Al Quwain	UAQ1	J1b	0.957	J1
2622	Emirati	E5 Umm Al Quwain	UAQ1	J1b*	1	J1
S241	Emirati	E5 Umm Al Quwain	UAQ1	K2	0.9276	K2
1249	Emirati	E5 Umm Al Quwain	UAQ1	K2	0.9662	K2
2625	Emirati	E5 Umm Al Quwain	UAQ1	K2	0.9662	K2
2929	Emirati	E5 Umm Al Quwain	UAQ1	K2	0.9662	K2
2898	Emirati	E5 Umm Al Quwain	UAQ1	L0a2a2	0.9436	L0
3349	Emirati	E5 Umm Al Quwain	UAQ1	L2a1b+143	0.9671	L2
4466	Emirati	E5 Umm Al Quwain	UAQ1	L2b1	0.9659	L2
3570	Emirati	E5 Umm Al Quwain	UAQ1	L4b2	0.904	L-other
2845	Emirati	E5 Umm Al Quwain	UAQ1	N1a3	0.9627	N
S206	Emirati	E5 Umm Al Quwain	UAQ1	N1a3	0.8882	N
1743	Emirati	E5 Umm Al Quwain	UAQ1	R0	0.896	R
2504	Emirati	E5 Umm Al Quwain	UAQ1	R0	0.8979	R
S279	Emirati	E5 Umm Al Quwain	UAQ1	R0	0.896	R
488	Emirati	E5 Umm Al Quwain	UAQ1	R2+13500	0.9334	R
3438	Emirati	E5 Umm Al Quwain	UAQ1	U1a1c	0.9536	U-other
2273	Emirati	E5 Umm Al Quwain	UAQ1	U2	0.8973	U2
4255	Emirati	E5 Umm Al Quwain	UAQ1	U2e1'2'3	0.9112	U2
3494	Emirati	E5 Umm Al Quwain	UAQ1	U4'9	0.9565	U-other
4206	Emirati	E5 Umm Al Quwain	UAQ1	U9a1	0.9605	U-other
526	Emirati	E5 Umm Al Quwain	UAQ1	W6b	0.9349	V/W/X/Y/Z
FG112	Emirati	E5 Umm Al Quwain	UAQ1	X2	0.9278	V/W/X/Y/Z
4446	Emirati	E5 Umm Al Quwain		K2	0.9662	K2
FG139	Emirati	E5 Umm Al Quwain		M18a	0.9358	M-other
1828	Emirati	E5 Umm Al Quwain		M6a1	0.9235	M-other
2926	Emirati	E5 Umm Al Quwain		N1b1	0.9615	N
1994	Emirati	E5 Umm Al Quwain		R0	0.9357	R
S489	Emirati	E5 Umm Al Quwain		R0	0.9357	R
S488	Emirati	E5 Umm Al Quwain		T1a1	0.9668	T
2618	Emirati	E5 Umm Al Quwain		T2	0.9201	T
612	Emirati	E5 Umm Al Quwain		T2b	0.9371	T
3512	Emirati	E5 Umm Al Quwain		U9a1	0.9605	U-other
3580	Emirati	E6 Fujairah	F1	H4	0.8977	H-other
1701	Emirati	E6 Fujairah	F1	I	0.954	I
S276	Emirati	E6 Fujairah	F1	K1a4c	0.9687	K1
S262	Emirati	E6 Fujairah	F1	K2	0.9276	K2
1023	Emirati	E6 Fujairah	F1	K2	0.9662	K2
1953	Emirati	E6 Fujairah	F1	K2	0.9662	K2
2732	Emirati	E6 Fujairah	F1	K2	0.9418	K2
2805	Emirati	E6 Fujairah	F1	K2	0.9662	K2
3344	Emirati	E6 Fujairah	F1	K2	0.9662	K2
3508	Emirati	E6 Fujairah	F1	K2	0.9662	K2
FG97	Emirati	E6 Fujairah	F1	K2	0.9662	K2
S298	Emirati	E6 Fujairah	F1	L0a1b1a1	0.9693	L0
S418	Emirati	E6 Fujairah	F1	L0a1b1a1	0.9693	L0
S32	Emirati	E6 Fujairah	F1	L2a1	0.9781	L2
589	Emirati	E6 Fujairah	F1	L2a1c1a2	0.9813	L2
1794	Emirati	E6 Fujairah	F1	L4b1	0.9634	L-other
4046	Emirati	E6 Fujairah	F1	L5a1	0.8974	L-other
FG146	Emirati	E6 Fujairah	F1	M39	0.9429	M3
1840	Emirati	E6 Fujairah	F1	M4	0.9437	M-other
2961	Emirati	E6 Fujairah	F1	M6a1	0.9708	M-other
2483	Emirati	E6 Fujairah	F1	R0	0.9357	R
2770	Emirati	E6 Fujairah	F1	R0	0.9357	R
4051	Emirati	E6 Fujairah	F1	R0	0.9357	R
559	Emirati	E6 Fujairah	F1	R0	0.9357	R
S166	Emirati	E6 Fujairah	F1	R0	0.9357	R
FG67	Emirati	E6 Fujairah	F1	U5a1c2	0.9608	U5
FG119	Emirati	E6 Fujairah	F2	H15	0.923	H-other
FG24	Emirati	E6 Fujairah	F2	H15	0.923	H-other
1455	Emirati	E6 Fujairah	F2	K2	0.9662	K2
2130	Emirati	E6 Fujairah	F2	K2	0.9662	K2
2739	Emirati	E6 Fujairah	F2	K2	0.9418	K2
4115	Emirati	E6 Fujairah	F2	K2	0.9662	K2
745	Emirati	E6 Fujairah	F2	K2	0.9662	K2
S347	Emirati	E6 Fujairah	F2	K2	0.9662	K2
240	Emirati	E6 Fujairah	F2	L4a1	0.9685	L-other
3366	Emirati	E6 Fujairah	F2	L5b2	0.8741	L-other
1959	Emirati	E6 Fujairah	F2	M35b	0.9451	M3
3524	Emirati	E6 Fujairah	F2	R0	0.9357	R
S94	Emirati	E6 Fujairah	F2	R0	0.9094	R
S481	Emirati	E6 Fujairah	F2	R30*	0.909	R
243	Emirati	E6 Fujairah	F2	U6a6a	0.8963	U-other
813	Emirati	E6 Fujairah	F3	H	0.8256	H-other
84	Emirati	E6 Fujairah	F3	H	0.8717	H-other
3983	Emirati	E6 Fujairah	F3	H14b	0.9238	H-other
4273	Emirati	E6 Fujairah	F3	H14b	0.9238	H-other
4256	Emirati	E6 Fujairah	F3	J2a2	1	J2
860	Emirati	E6 Fujairah	F3	K1a4	0.9674	K1
2037	Emirati	E6 Fujairah	F3	L2a1	0.9781	L2
S95	Emirati	E6 Fujairah	F3	L2a1	0.9781	L2
S258	Emirati	E6 Fujairah	F3	L2a1	0.9543	L2
1814	Emirati	E6 Fujairah	F3	L3e1e	0.9702	L3
503	Emirati	E6 Fujairah	F3	L3e1e	0.9702	L3
777	Emirati	E6 Fujairah	F3	R0	0.9357	R
S315	Emirati	E6 Fujairah	F3	R0	0.9357	R
FG137	Emirati	E6 Fujairah	F3	R7b1a	0.8505	R
2936	Emirati	E6 Fujairah	F4	H4	0.8994	H-other
3241	Emirati	E6 Fujairah	F4	H4	0.8994	H-other
2989	Emirati	E6 Fujairah	F4	HV	0.9263	HV
1381	Emirati	E6 Fujairah	F4	J1	1	J1
1619	Emirati	E6 Fujairah	F4	J2a2	1	J2
S381	Emirati	E6 Fujairah	F4	K1a4	0.9674	K1
2903	Emirati	E6 Fujairah	F4	K2	0.9662	K2
3525	Emirati	E6 Fujairah	F4	K2	0.9662	K2
S135	Emirati	E6 Fujairah	F4	K2	0.9662	K2
1952	Emirati	E6 Fujairah	F4	L4a1	0.9685	L-other
3637	Emirati	E6 Fujairah	F4	M2a1a	0.972	M-other
2788	Emirati	E6 Fujairah	F4	M39	0.9429	M3
267	Emirati	E6 Fujairah	F4	R0	0.9357	R
672	Emirati	E6 Fujairah	F4	R0	0.9357	R
1368	Emirati	E6 Fujairah	F5	H3v	0.892	H3
S201	Emirati	E6 Fujairah	F5	J1b1	0.9281	J1
FG107	Emirati	E6 Fujairah	F5	K2	0.9662	K2
3038	Emirati	E6 Fujairah	F5	L0a	0.9194	L0
S301	Emirati	E6 Fujairah	F5	M30	0.9469	M3
2174	Emirati	E6 Fujairah	F5	M4''67	0.9659	M-other
4079	Emirati	E6 Fujairah	F5	M5a2a2*	0.9488	M-other
248	Emirati	E6 Fujairah	F5	R0	0.9357	R
4132	Emirati	E6 Fujairah	F5	T2	0.9201	T
637	Emirati	E6 Fujairah	F5	T2	0.9201	T
922	Emirati	E6 Fujairah	F5	T2	0.9201	T
2716	Emirati	E6 Fujairah	F5	U2	0.9032	U2
2333	Emirati	E6 Fujairah	F5	U6a6a	0.8963	U-other
351	Emirati	E6 Fujairah	F6	HV	0.8843	HV
545	Emirati	E6 Fujairah	F6	L2a1	0.9781	L2
1025	Emirati	E6 Fujairah	F6	L2a1	0.9543	L2
3996	Emirati	E6 Fujairah	F6	L2a1b+143	0.9609	L2
2301	Emirati	E6 Fujairah	F6	L3f1b4a	0.9754	L3
3658	Emirati	E6 Fujairah	F6	M	0.9225	M-other
S431	Emirati	E6 Fujairah	F6	M18a	0.9511	M-other
182	Emirati	E6 Fujairah	F6	M30	0.9469	M3
2882	Emirati	E6 Fujairah	F6	M4''67	0.9659	M-other
S92	Emirati	E6 Fujairah	F6	T1a1	0.9668	T
S204	Emirati	E6 Fujairah	F6	U5b2a1	0.9203	U5
544	Emirati	E6 Fujairah	F6	U5b2a1	0.9631	U5
3389	Emirati	E6 Fujairah		H	0.8256	H-other
3335	Emirati	E6 Fujairah		H	0.9135	H-other
978	Emirati	E6 Fujairah		H15	0.923	H-other
85	Emirati	E6 Fujairah		H15	0.923	H-other
245	Emirati	E6 Fujairah		H15	0.923	H-other
2127	Emirati	E6 Fujairah		H4	0.8994	H-other
244	Emirati	E6 Fujairah		HV	0.8568	HV
1700	Emirati	E6 Fujairah		J1b1a	1	J1
S382	Emirati	E6 Fujairah		J1b1a	1	J1
3989	Emirati	E6 Fujairah		J2a2	1	J2
3995	Emirati	E6 Fujairah		K1a4	0.9068	K1
607	Emirati	E6 Fujairah		K1a4	0.9674	K1
4093	Emirati	E6 Fujairah		K2	0.9662	K2
2652	Emirati	E6 Fujairah		K2	0.9662	K2
436	Emirati	E6 Fujairah		K2	0.9662	K2
3894	Emirati	E6 Fujairah		K2	0.9662	K2
S437	Emirati	E6 Fujairah		K2	0.9662	K2
3250	Emirati	E6 Fujairah		K2	0.8339	K2
1366	Emirati	E6 Fujairah		K2a5b	0.9677	K2
2406	Emirati	E6 Fujairah		L0a	0.9572	L0
316	Emirati	E6 Fujairah		L0a2a2	0.9693	L0
S389	Emirati	E6 Fujairah		L1c2a1	0.9294	L1
954	Emirati	E6 Fujairah		L2a1	0.9781	L2
3425	Emirati	E6 Fujairah		L3b1a	0.9726	L3
3896	Emirati	E6 Fujairah		L3b1a	0.9726	L3
3268	Emirati	E6 Fujairah		L3d3	0.9674	L3
2968	Emirati	E6 Fujairah		L3e	0.9621	L3
3170	Emirati	E6 Fujairah		L3e	0.9621	L3
1809	Emirati	E6 Fujairah		L3e1e	0.9702	L3
3488	Emirati	E6 Fujairah		L3f	0.9381	L3
2292	Emirati	E6 Fujairah		L4a1	0.9685	L-other
2414	Emirati	E6 Fujairah		L4a1	0.9685	L-other
4184	Emirati	E6 Fujairah		M2a'b	0.921	M-other
S291	Emirati	E6 Fujairah		M30	0.9469	M3
2769	Emirati	E6 Fujairah		M44a	0.9474	M-other
762	Emirati	E6 Fujairah		N1b1	0.9615	N
993	Emirati	E6 Fujairah		R0	0.863	R
1060	Emirati	E6 Fujairah		R0	0.9357	R
3461	Emirati	E6 Fujairah		R0	0.9357	R
2612	Emirati	E6 Fujairah		R30b2a	0.9065	R
409	Emirati	E6 Fujairah		T2	0.9201	T
3418	Emirati	E6 Fujairah		T2b	0.9451	T
3316	Emirati	E6 Fujairah		U1a1d*	0.9306	U-other
2194	Emirati	E6 Fujairah		U2b1	0.9316	U2
3913	Emirati	E6 Fujairah		U2b2	0.9115	U2
S90	Emirati	E6 Fujairah		U5a'b	0.959	U5
1586	Emirati	E6 Fujairah		U5a'b	0.959	U5
427	Emirati	E6 Fujairah		U9a	0.9345	U-other
4217	Emirati	E7 Ras Al Khaimah	RAK1	E	0.9449	E/F/G
882	Emirati	E7 Ras Al Khaimah	RAK1	H	0.8666	H-other
1754	Emirati	E7 Ras Al Khaimah	RAK1	H13a	0.8905	H-other
3456	Emirati	E7 Ras Al Khaimah	RAK1	H15	0.8927	H-other
FG85	Emirati	E7 Ras Al Khaimah	RAK1	H15	0.8927	H-other
S308	Emirati	E7 Ras Al Khaimah	RAK1	H15	0.8927	H-other
S416	Emirati	E7 Ras Al Khaimah	RAK1	H15	0.8927	H-other
3019	Emirati	E7 Ras Al Khaimah	RAK1	H4	0.8994	H-other
1031	Emirati	E7 Ras Al Khaimah	RAK1	J1b*	1	J1
4178	Emirati	E7 Ras Al Khaimah	RAK1	J1b*	1	J1
S233	Emirati	E7 Ras Al Khaimah	RAK1	J1b*	0.9636	J1
683	Emirati	E7 Ras Al Khaimah	RAK1	J1b1	1	J1
2877	Emirati	E7 Ras Al Khaimah	RAK1	K2	0.9276	K2
3530	Emirati	E7 Ras Al Khaimah	RAK1	K2	0.9276	K2
S234	Emirati	E7 Ras Al Khaimah	RAK1	K2	0.9276	K2
1021	Emirati	E7 Ras Al Khaimah	RAK1	K2	0.9662	K2
1061	Emirati	E7 Ras Al Khaimah	RAK1	K2	0.9662	K2
1113	Emirati	E7 Ras Al Khaimah	RAK1	K2	0.9662	K2
1194	Emirati	E7 Ras Al Khaimah	RAK1	K2	0.9461	K2
1477	Emirati	E7 Ras Al Khaimah	RAK1	K2	0.9662	K2
1521	Emirati	E7 Ras Al Khaimah	RAK1	K2	0.9662	K2
166	Emirati	E7 Ras Al Khaimah	RAK1	K2	0.9662	K2
2608	Emirati	E7 Ras Al Khaimah	RAK1	K2	0.9662	K2
2692	Emirati	E7 Ras Al Khaimah	RAK1	K2	0.9662	K2
2919	Emirati	E7 Ras Al Khaimah	RAK1	K2	0.9662	K2
2979	Emirati	E7 Ras Al Khaimah	RAK1	K2	0.9662	K2
3317	Emirati	E7 Ras Al Khaimah	RAK1	K2	0.9662	K2
3559	Emirati	E7 Ras Al Khaimah	RAK1	K2	0.9461	K2
35	Emirati	E7 Ras Al Khaimah	RAK1	K2	0.9662	K2
4040	Emirati	E7 Ras Al Khaimah	RAK1	K2	0.9662	K2
687	Emirati	E7 Ras Al Khaimah	RAK1	K2	0.9662	K2
931	Emirati	E7 Ras Al Khaimah	RAK1	K2	0.9662	K2
S120	Emirati	E7 Ras Al Khaimah	RAK1	K2	0.9662	K2
S423	Emirati	E7 Ras Al Khaimah	RAK1	K2	0.9662	K2
S466	Emirati	E7 Ras Al Khaimah	RAK1	K2	0.9662	K2
S470	Emirati	E7 Ras Al Khaimah	RAK1	K2	0.9662	K2
S480	Emirati	E7 Ras Al Khaimah	RAK1	K2	0.9662	K2
S330	Emirati	E7 Ras Al Khaimah	RAK1	L0a2a2	0.9393	L0
2821	Emirati	E7 Ras Al Khaimah	RAK1	L1c3a	0.9302	L1
886	Emirati	E7 Ras Al Khaimah	RAK1	L1c3a	0.9302	L1
966	Emirati	E7 Ras Al Khaimah	RAK1	L2a1'2'3'4	0.9765	L2
S240	Emirati	E7 Ras Al Khaimah	RAK1	L2a1a	0.9554	L2
1324	Emirati	E7 Ras Al Khaimah	RAK1	L2a1d2*	0.9808	L2
S100	Emirati	E7 Ras Al Khaimah	RAK1	L2a1d2*	0.9808	L2
S243	Emirati	E7 Ras Al Khaimah	RAK1	L3b1a	0.9146	L3
S195	Emirati	E7 Ras Al Khaimah	RAK1	L3f1b4a1	0.9507	L3
1565	Emirati	E7 Ras Al Khaimah	RAK1	M	0.9645	M-other
S147	Emirati	E7 Ras Al Khaimah	RAK1	M	0.952	M-other
2543	Emirati	E7 Ras Al Khaimah	RAK1	M1a	0.9564	M-other
S152	Emirati	E7 Ras Al Khaimah	RAK1	M4''67	0.9659	M-other
2885	Emirati	E7 Ras Al Khaimah	RAK1	M5a'd	0.9659	M-other
3902	Emirati	E7 Ras Al Khaimah	RAK1	N1a3	0.9627	N
S196	Emirati	E7 Ras Al Khaimah	RAK1	R0	0.8525	R
S202	Emirati	E7 Ras Al Khaimah	RAK1	R0	0.8106	R
1919	Emirati	E7 Ras Al Khaimah	RAK1	R0	0.8979	R
194	Emirati	E7 Ras Al Khaimah	RAK1	R0	0.9357	R
2278	Emirati	E7 Ras Al Khaimah	RAK1	R0	0.9357	R
2441	Emirati	E7 Ras Al Khaimah	RAK1	R0	0.9357	R
3174	Emirati	E7 Ras Al Khaimah	RAK1	R0	0.9357	R
3647	Emirati	E7 Ras Al Khaimah	RAK1	R0	0.8979	R
3746	Emirati	E7 Ras Al Khaimah	RAK1	R0	0.9357	R
483	Emirati	E7 Ras Al Khaimah	RAK1	R0	0.8979	R
S356	Emirati	E7 Ras Al Khaimah	RAK1	R0	0.9357	R
4172	Emirati	E7 Ras Al Khaimah	RAK1	T1	0.932	T
2972	Emirati	E7 Ras Al Khaimah	RAK1	T2g1b	0.9446	T
S337	Emirati	E7 Ras Al Khaimah	RAK1	U5b2a1	0.9631	U5
3571	Emirati	E7 Ras Al Khaimah	RAK1	U7	0.8886	U-other
S93	Emirati	E7 Ras Al Khaimah	RAK1	U7	0.8886	U-other
2020	Emirati	E7 Ras Al Khaimah	RAK2	H15	0.8927	H-other
2356	Emirati	E7 Ras Al Khaimah	RAK2	H15	0.8927	H-other
3674	Emirati	E7 Ras Al Khaimah	RAK2	H15	0.8927	H-other
2211	Emirati	E7 Ras Al Khaimah	RAK2	HV1b2	0.9333	HV
3579	Emirati	E7 Ras Al Khaimah	RAK2	J1b*	1	J1
146	Emirati	E7 Ras Al Khaimah	RAK2	K2	0.9662	K2
147	Emirati	E7 Ras Al Khaimah	RAK2	K2	0.9662	K2
1719	Emirati	E7 Ras Al Khaimah	RAK2	K2	0.9662	K2
1741	Emirati	E7 Ras Al Khaimah	RAK2	K2	0.9662	K2
2193	Emirati	E7 Ras Al Khaimah	RAK2	K2	0.9662	K2
2407	Emirati	E7 Ras Al Khaimah	RAK2	K2	0.9662	K2
3942	Emirati	E7 Ras Al Khaimah	RAK2	K2	0.9662	K2
FG13	Emirati	E7 Ras Al Khaimah	RAK2	K2	0.9662	K2
S148	Emirati	E7 Ras Al Khaimah	RAK2	K2	0.9662	K2
S293	Emirati	E7 Ras Al Khaimah	RAK2	K2	0.9662	K2
1585	Emirati	E7 Ras Al Khaimah	RAK2	L2a1b+143	0.9685	L2
1364	Emirati	E7 Ras Al Khaimah	RAK2	R0	0.8979	R
3310	Emirati	E7 Ras Al Khaimah	RAK2	R0	0.9079	R
S447	Emirati	E7 Ras Al Khaimah	RAK2	T1	0.9651	T
3373	Emirati	E7 Ras Al Khaimah	RAK2	T2b	0.9646	T
1365	Emirati	E7 Ras Al Khaimah	RAK3	H14a	0.8887	H-other
1074	Emirati	E7 Ras Al Khaimah	RAK3	H15	0.8927	H-other
1654	Emirati	E7 Ras Al Khaimah	RAK3	J1b*	1	J1
S182	Emirati	E7 Ras Al Khaimah	RAK3	K1a4c	0.9332	K1
2950	Emirati	E7 Ras Al Khaimah	RAK3	K2	0.9265	K2
2889	Emirati	E7 Ras Al Khaimah	RAK3	K2	0.9662	K2
3536	Emirati	E7 Ras Al Khaimah	RAK3	K2	0.9662	K2
3591	Emirati	E7 Ras Al Khaimah	RAK3	K2	0.9662	K2
S257	Emirati	E7 Ras Al Khaimah	RAK3	L1c3b1	0.9099	L1
S390	Emirati	E7 Ras Al Khaimah	RAK3	L3d1'2'3'4'5'6	0.9501	L3
2888	Emirati	E7 Ras Al Khaimah	RAK3	L3f1b	0.9732	L3
1671	Emirati	E7 Ras Al Khaimah	RAK3	M	0.9645	M-other
1674	Emirati	E7 Ras Al Khaimah	RAK3	M18a	0.9478	M-other
3473	Emirati	E7 Ras Al Khaimah	RAK3	M28	0.9656	M-other
916	Emirati	E7 Ras Al Khaimah	RAK3	N1a3	0.9627	N
697	Emirati	E7 Ras Al Khaimah	RAK3	N1b1	0.9166	N
2264	Emirati	E7 Ras Al Khaimah	RAK3	N3	0.947	N
3465	Emirati	E7 Ras Al Khaimah	RAK3	R0	0.9357	R
863	Emirati	E7 Ras Al Khaimah	RAK3	R0	0.9357	R
3003	Emirati	E7 Ras Al Khaimah	RAK4	H4	0.8994	H-other
1411	Emirati	E7 Ras Al Khaimah	RAK4	HV	0.9573	HV
3666	Emirati	E7 Ras Al Khaimah	RAK4	J1b	1	J1
2297	Emirati	E7 Ras Al Khaimah	RAK4	K2	0.9662	K2
2966	Emirati	E7 Ras Al Khaimah	RAK4	K2	0.9662	K2
3732	Emirati	E7 Ras Al Khaimah	RAK4	K2	0.9662	K2
3888	Emirati	E7 Ras Al Khaimah	RAK4	K2	0.9662	K2
3976	Emirati	E7 Ras Al Khaimah	RAK4	K2	0.9662	K2
4177	Emirati	E7 Ras Al Khaimah	RAK4	K2	0.9662	K2
S324	Emirati	E7 Ras Al Khaimah	RAK4	K2	0.9662	K2
S7	Emirati	E7 Ras Al Khaimah	RAK4	L2a1	0.9781	L2
4435	Emirati	E7 Ras Al Khaimah	RAK4	L3d1a	0.9699	L3
2649	Emirati	E7 Ras Al Khaimah	RAK4	L3e2b1a	0.9641	L3
FG114	Emirati	E7 Ras Al Khaimah	RAK4	L3h1	0.9345	L3
S111	Emirati	E7 Ras Al Khaimah	RAK4	N1a1b1	0.9491	N
3906	Emirati	E7 Ras Al Khaimah	RAK4	U7	0.9337	U-other
S323	Emirati	E7 Ras Al Khaimah	RAK5	H	0.8717	H-other
4250	Emirati	E7 Ras Al Khaimah	RAK5	H13c1	0.9332	H-other
4248	Emirati	E7 Ras Al Khaimah	RAK5	HV	0.8843	HV
FG82	Emirati	E7 Ras Al Khaimah	RAK5	HV	0.8869	HV
667	Emirati	E7 Ras Al Khaimah	RAK5	J1	1	J1
FG103	Emirati	E7 Ras Al Khaimah	RAK5	J1b	1	J1
4259	Emirati	E7 Ras Al Khaimah	RAK5	J1b*	1	J1
1030	Emirati	E7 Ras Al Khaimah	RAK5	K2	0.9662	K2
456	Emirati	E7 Ras Al Khaimah	RAK5	K2	0.9662	K2
FG7	Emirati	E7 Ras Al Khaimah	RAK5	K2	0.9662	K2
184	Emirati	E7 Ras Al Khaimah	RAK5	L0a2a2	0.9552	L0
S183	Emirati	E7 Ras Al Khaimah	RAK5	R0	0.8106	R
1948	Emirati	E7 Ras Al Khaimah	RAK5	R0	0.9357	R
4032	Emirati	E7 Ras Al Khaimah	RAK5	T1	0.9651	T
369	Emirati	E7 Ras Al Khaimah	RAK5	U9a1	0.9605	U-other
4393	Emirati	E7 Ras Al Khaimah	RAK5	U9a1	0.9605	U-other
2594	Emirati	E7 Ras Al Khaimah	RAK6	H15	0.8927	H-other
604	Emirati	E7 Ras Al Khaimah	RAK6	H15	0.8927	H-other
1157	Emirati	E7 Ras Al Khaimah	RAK6	K2	0.9662	K2
1612	Emirati	E7 Ras Al Khaimah	RAK6	K2	0.9662	K2
1791	Emirati	E7 Ras Al Khaimah	RAK6	K2	0.9662	K2
2206	Emirati	E7 Ras Al Khaimah	RAK6	K2	0.9662	K2
3419	Emirati	E7 Ras Al Khaimah	RAK6	L0a2a2	0.9552	L0
3910	Emirati	E7 Ras Al Khaimah	RAK6	L2a1'2'3'4	0.9765	L2
2097	Emirati	E7 Ras Al Khaimah	RAK6	L3f1b	0.9542	L3
1717	Emirati	E7 Ras Al Khaimah	RAK6	L3f1b4a	0.9754	L3
S263	Emirati	E7 Ras Al Khaimah	RAK6	L3f1b4a	0.9482	L3
4187	Emirati	E7 Ras Al Khaimah	RAK6	M45a	0.9316	M-other
630	Emirati	E7 Ras Al Khaimah	RAK6	R0	0.8979	R
1337	Emirati	E7 Ras Al Khaimah	RAK7	H13a	0.9263	H-other
1646	Emirati	E7 Ras Al Khaimah	RAK7	H13a	0.9263	H-other
536	Emirati	E7 Ras Al Khaimah	RAK7	J1b1	0.9721	J1
S192	Emirati	E7 Ras Al Khaimah	RAK7	K1a4c	0.9332	K1
1762	Emirati	E7 Ras Al Khaimah	RAK7	L2a1	0.9781	L2
4235	Emirati	E7 Ras Al Khaimah	RAK7	M30	0.8917	M3
13	Emirati	E7 Ras Al Khaimah	RAK7	R0	0.8792	R
634	Emirati	E7 Ras Al Khaimah	RAK7	R0	0.8525	R
180	Emirati	E7 Ras Al Khaimah	RAK7	U6a6a	0.8963	U-other
1885	Emirati	E7 Ras Al Khaimah	RAK7	U6a6a	0.8963	U-other
3912	Emirati	E7 Ras Al Khaimah	RAK7	U6a6a	0.8963	U-other
3313	Emirati	E7 Ras Al Khaimah	RAK7	U9a1	0.9605	U-other
3460	Emirati	E7 Ras Al Khaimah	RAK8	H2a1	0.8913	H2
911	Emirati	E7 Ras Al Khaimah	RAK8	J1b*	1	J1
2993	Emirati	E7 Ras Al Khaimah	RAK8	K2	0.9418	K2
FG142	Emirati	E7 Ras Al Khaimah	RAK8	K2	0.9662	K2
S42	Emirati	E7 Ras Al Khaimah	RAK8	K2	0.9662	K2
2388	Emirati	E7 Ras Al Khaimah	RAK8	L2a1	0.9781	L2
1385	Emirati	E7 Ras Al Khaimah	RAK8	L5b2	0.8741	L-other
2181	Emirati	E7 Ras Al Khaimah	RAK8	M2a'b	0.9705	M-other
4432	Emirati	E7 Ras Al Khaimah	RAK8	N3	0.947	N
1389	Emirati	E7 Ras Al Khaimah	RAK8	R0	0.8979	R
314	Emirati	E7 Ras Al Khaimah	RAK8	R0	0.9357	R
401	Emirati	E7 Ras Al Khaimah	RAK8	U6a6a	0.9129	U-other
3013	Emirati	E7 Ras Al Khaimah	RAK9	H13c1	0.9332	H-other
S377	Emirati	E7 Ras Al Khaimah	RAK9	HV5	0.9311	HV
3509	Emirati	E7 Ras Al Khaimah	RAK9	J1b*	1	J1
S287	Emirati	E7 Ras Al Khaimah	RAK9	K2	0.9662	K2
3544	Emirati	E7 Ras Al Khaimah	RAK9	L0a2a2	0.9501	L0
S490	Emirati	E7 Ras Al Khaimah	RAK9	L1c2b1	0.9342	L1
3014	Emirati	E7 Ras Al Khaimah	RAK9	L2a1a	0.9786	L2
2553	Emirati	E7 Ras Al Khaimah	RAK9	N3	0.947	N
1655	Emirati	E7 Ras Al Khaimah	RAK9	R0	0.9357	R
3952	Emirati	E7 Ras Al Khaimah	RAK9	T2	0.8896	T
2274	Emirati	E7 Ras Al Khaimah	RAK9	U2e1'2'3	0.9114	U2
832	Emirati	E7 Ras Al Khaimah		H	0.9135	H-other
3422	Emirati	E7 Ras Al Khaimah		H14a	0.8887	H-other
482	Emirati	E7 Ras Al Khaimah		H2a1	0.8416	H2
3368	Emirati	E7 Ras Al Khaimah		H3ak	0.8725	H3
4021	Emirati	E7 Ras Al Khaimah		H4	0.8994	H-other
3671	Emirati	E7 Ras Al Khaimah		HV	0.9263	HV
306	Emirati	E7 Ras Al Khaimah		HV5	0.9311	HV
1056	Emirati	E7 Ras Al Khaimah		I	0.9661	I
S27	Emirati	E7 Ras Al Khaimah		I	0.9661	I
397	Emirati	E7 Ras Al Khaimah		J1	1	J1
4121	Emirati	E7 Ras Al Khaimah		J1b	0.9762	J1
3360	Emirati	E7 Ras Al Khaimah		J1b*	1	J1
3361	Emirati	E7 Ras Al Khaimah		J1b*	1	J1
1661	Emirati	E7 Ras Al Khaimah		J1b*	1	J1
128	Emirati	E7 Ras Al Khaimah		J1b1	0.9629	J1
221	Emirati	E7 Ras Al Khaimah		K2	0.9662	K2
2791	Emirati	E7 Ras Al Khaimah		K2	0.9662	K2
3528	Emirati	E7 Ras Al Khaimah		K2	0.9662	K2
4191	Emirati	E7 Ras Al Khaimah		K2	0.9662	K2
S499	Emirati	E7 Ras Al Khaimah		K2	0.9662	K2
3939	Emirati	E7 Ras Al Khaimah		K2	0.9662	K2
S300	Emirati	E7 Ras Al Khaimah		K2	0.9662	K2
S367	Emirati	E7 Ras Al Khaimah		K2	0.9662	K2
1164	Emirati	E7 Ras Al Khaimah		K2	0.9662	K2
S143	Emirati	E7 Ras Al Khaimah		K2	0.9662	K2
1676	Emirati	E7 Ras Al Khaimah		K2	0.9662	K2
2840	Emirati	E7 Ras Al Khaimah		K2a5b	0.9677	K2
2385	Emirati	E7 Ras Al Khaimah		L0a1b1a1	0.9486	L0
S320	Emirati	E7 Ras Al Khaimah		L0a2a2	0.9436	L0
2119	Emirati	E7 Ras Al Khaimah		L2a1	0.9781	L2
2894	Emirati	E7 Ras Al Khaimah		L2a1	0.9781	L2
1016	Emirati	E7 Ras Al Khaimah		L2a1a3b	0.9232	L2
4065	Emirati	E7 Ras Al Khaimah		L2a1h*	0.972	L2
678	Emirati	E7 Ras Al Khaimah		L3	0.9574	L3
4085	Emirati	E7 Ras Al Khaimah		L3b1a	0.9726	L3
3096	Emirati	E7 Ras Al Khaimah		L3e	0.9621	L3
3407	Emirati	E7 Ras Al Khaimah		L3f1b	0.9732	L3
S376	Emirati	E7 Ras Al Khaimah		L3f1b4a	0.9754	L3
S333	Emirati	E7 Ras Al Khaimah		M28	0.9656	M-other
3619	Emirati	E7 Ras Al Khaimah		M36	0.9662	M3
1280	Emirati	E7 Ras Al Khaimah		M39b*	0.9684	M3
3506	Emirati	E7 Ras Al Khaimah		M4	0.9668	M-other
S362	Emirati	E7 Ras Al Khaimah		M49d	0.9659	M-other
1559	Emirati	E7 Ras Al Khaimah		N1a3	0.9627	N
3731	Emirati	E7 Ras Al Khaimah		N1a3	0.9627	N
1841	Emirati	E7 Ras Al Khaimah		N1b1	0.9615	N
S280	Emirati	E7 Ras Al Khaimah		N5a	0.9489	N
S208	Emirati	E7 Ras Al Khaimah		R0	0.8216	R
233	Emirati	E7 Ras Al Khaimah		R0	0.9357	R
S457	Emirati	E7 Ras Al Khaimah		R0	0.9357	R
3053	Emirati	E7 Ras Al Khaimah		R0	0.9036	R
3919	Emirati	E7 Ras Al Khaimah		R0	0.9357	R
S54	Emirati	E7 Ras Al Khaimah		T1	0.9651	T
S98	Emirati	E7 Ras Al Khaimah		T2	0.9344	T
3318	Emirati	E7 Ras Al Khaimah		T2	0.963	T
S125	Emirati	E7 Ras Al Khaimah		T2b	0.9451	T
576	Emirati	E7 Ras Al Khaimah		T2g	0.9649	T
1795	Emirati	E7 Ras Al Khaimah		U6a6a	0.8963	U-other
